# Supplementary material for: Crystal structure, Hirshfeld surface analysis and inter­action energy and DFT studies of methyl 4-[3,6-bis­(pyridin-2-yl)pyridazin-4-yl]benzoate
Source: Acta Crystallogr E Crystallogr Commun. 2019 Oct 22;75(Pt 11):1672–8. doi: 10.1107/S2056989019013732 (PMC6829718; doi:10.1107/S2056989019013732)
Supplement: Supplementary file 1 [file e-75-01672-sup1.cif]

##############################################################################
#                                                                            #
# This CIF contains the data in a paper accepted for publication in          #
# Acta Crystallographica Section E. It conforms to the requirements of       #
# Notes for Authors for Acta Crystallographica Section E, and has been       #
# peer reviewed under the auspices of the IUCr Commission on Journals.       #
#                                                                            #
# Full details of the Crystallographic Information File format               #
# are given in the paper "The Crystallographic Information File (CIF):       #
# a New Standard Archive File for Crystallography" by S. R. Hall, F. H.      #
# Allen and I. D. Brown [Acta Cryst. (1991), A47, 655-685].                  #
#                                                                            #
# The current version of the core CIF dictionary is obtainable from          #
# ftp://ftp.iucr.org/pub/cif_core.dic.                                       #
#                                                                            #
# Software is freely available for graphical display of the structure(s)     #
# in this CIF. For information consult the CIF software page                 #
# http://www.iucr.org/resources/cif/software.                                #
#                                                                            #
# This file may be used for bona fide research purposes within the           #
# scientific community so long as proper attribution is given to the journal # 
# article from which it was obtained.                                        #
#                                                                            #
##############################################################################
data_I
_audit_creation_method     'SHELXL-2018/1'
_chemical_name_systematic
;
Methyl 4-[3,6-bis(pyridin-2-yl)pyridazin-4-yl]benzoate
;
_chemical_name_common     ?
_chemical_formula_moiety     'C22 H16 N4 O2'
_chemical_formula_sum     'C22 H16 N4 O2'
_chemical_formula_iupac     'C22 H16 N4 O2'
_chemical_formula_weight     368.39
_chemical_melting_point     ?
_space_group_crystal_system     triclinic
_space_group_name_H-M_alt     'P -1'
_space_group_name_Hall     '-P 1'
loop_
    _space_group_symop_operation_xyz
    'x, y, z'
    '-x, -y, -z'
_cell_length_a     6.04640(10)
_cell_length_b     11.7175(3)
_cell_length_c     13.2931(3)
_cell_angle_alpha     95.7350(10)
_cell_angle_beta     95.8130(10)
_cell_angle_gamma     101.7800(10)
_cell_volume     910.16(3)
_cell_formula_units_Z     2
_cell_measurement_reflns_used     6104
_cell_measurement_theta_min     3.3678
_cell_measurement_theta_max     74.6533
_cell_measurement_temperature     150(2)
_exptl_crystal_description     column
_exptl_crystal_colour     colourless
_exptl_crystal_size_max     0.260
_exptl_crystal_size_mid     0.118
_exptl_crystal_size_min     0.067
_exptl_crystal_density_diffrn     1.344
_exptl_crystal_density_meas     ?
_exptl_crystal_density_method     'not measured'
_exptl_crystal_F_000     384
_exptl_absorpt_coefficient_mu     0.723
_exptl_absorpt_correction_type     multi-scan
_exptl_absorpt_process_details
;
(<i>SADABS</i>; Krause <i>et al.</i>, 2015)
;
_exptl_absorpt_correction_T_min     0.85
_exptl_absorpt_correction_T_max     0.95
_diffrn_ambient_temperature     150(2)
_diffrn_source     'INCOATEC I\mS micro-focus source'
_diffrn_radiation_type     CuK\a
_diffrn_radiation_wavelength     1.54178
_diffrn_radiation_monochromator     mirror
_diffrn_measurement_device_type     'Bruker D8 VENTURE PHOTON 100 CMOS'
_diffrn_measurement_method     '\w scans'
_diffrn_detector_area_resol_mean     10.4167
_diffrn_reflns_number     7056
_diffrn_reflns_av_R_equivalents     0.0222
_diffrn_reflns_av_unetI/netI     0.0298
_diffrn_reflns_theta_min     3.368
_diffrn_reflns_theta_max     74.646
_diffrn_reflns_theta_full     68.000
_diffrn_measured_fraction_theta_max     0.918
_diffrn_measured_fraction_theta_full     0.960
_diffrn_reflns_limit_h_min     -6
_diffrn_reflns_limit_h_max     7
_diffrn_reflns_limit_k_min     -14
_diffrn_reflns_limit_k_max     13
_diffrn_reflns_limit_l_min     -14
_diffrn_reflns_limit_l_max     16
_refine_special_details
;
Refinement of F^2^ against ALL reflections.  The weighted R-factor wR and
goodness of fit S are based on F^2^, conventional R-factors R are based
on F, with F set to zero for negative F^2^. The threshold expression of
F^2^ > 2sigma(F^2^) is used only for calculating R-factors(gt) etc. and is
not relevant to the choice of reflections for refinement.  R-factors based
on F^2^ are statistically about twice as large as those based on F, and R-
factors based on ALL data will be even larger.
;
_reflns_number_total     3426
_reflns_number_gt     3139
_reflns_threshold_expression     'I > 2\s(I)'
_refine_ls_structure_factor_coef     Fsqd
_refine_ls_matrix_type     full
_refine_ls_R_factor_all     0.0387
_refine_ls_R_factor_gt     0.0358
_refine_ls_wR_factor_gt     0.0952
_refine_ls_wR_factor_ref     0.0982
_refine_ls_goodness_of_fit_ref     1.023
_refine_ls_restrained_S_all     1.023
_refine_ls_number_reflns     3426
_refine_ls_number_parameters     318
_refine_ls_number_restraints     0
_refine_ls_hydrogen_treatment     refall
_refine_ls_weighting_scheme     calc
_refine_ls_weighting_details
              'w=1/[\s^2^(Fo^2^)+(0.0539P)^2^+0.2048P] where P=(Fo^2^+2Fc^2^)/3'
_atom_sites_solution_hydrogens     difmap
_atom_sites_solution_primary     'dual space'
_atom_sites_solution_secondary     difmap
_refine_ls_shift/su_max     0.000
_refine_ls_shift/su_mean     0.000
_refine_diff_density_max     0.233
_refine_diff_density_min     -0.165
_refine_ls_extinction_method
;
<i>SHELXL2018</i> (Sheldrick, 2015<i>b</i>)
;
_refine_ls_extinction_coef     0.0087(8)
_refine_ls_extinction_expression
                                  'Fc^*^=kFc[1+0.001xFc^2^\l^3^/sin(2\q)]^-1/4^'
loop_
    _atom_type_symbol
    _atom_type_description
    _atom_type_scat_dispersion_real
    _atom_type_scat_dispersion_imag
    _atom_type_scat_source
    'C' 'C' 0.0181 0.0091
                         'International Tables Vol C Tables 4.2.6.8 and 6.1.1.4'
    'H' 'H' 0.0000 0.0000
                         'International Tables Vol C Tables 4.2.6.8 and 6.1.1.4'
    'N' 'N' 0.0311 0.0180
                         'International Tables Vol C Tables 4.2.6.8 and 6.1.1.4'
    'O' 'O' 0.0492 0.0322
                         'International Tables Vol C Tables 4.2.6.8 and 6.1.1.4'
_computing_data_collection
;
<i>APEX3</i> (Bruker, 2016)
;
_computing_cell_refinement
;
<i>SAINT</i> (Bruker, 2016)
;
_computing_data_reduction
;
<i>SAINT</i>  (Bruker, 2016)
;
_computing_structure_solution
;
<i>SHELXT</i> (Sheldrick, 2015<i>a</i>)
;
_computing_structure_refinement
;
<i>SHELXL2018</i> (Sheldrick, 2015<i>b</i>)
;
_computing_molecular_graphics
;
<i>DIAMOND</i> (Brandenburg & Putz, 2012)
;
_computing_publication_material
;
<i>SHELXTL</i> (Bruker, 2016)
;
loop_
    _atom_site_type_symbol
    _atom_site_label
    _atom_site_fract_x
    _atom_site_fract_y
    _atom_site_fract_z
    _atom_site_U_iso_or_equiv
    _atom_site_adp_type
    _atom_site_calc_flag
    _atom_site_occupancy
    _atom_site_disorder_assembly
    _atom_site_disorder_group
    O O1 0.62576(15) 0.94764(7) 0.85874(8) 0.0425(3) Uani d 1 . .
    O O2 0.24890(14) 0.87662(7) 0.83965(7) 0.0313(2) Uani d 1 . .
    N N1 1.02078(16) 0.30995(9) 0.51060(7) 0.0290(2) Uani d 1 . .
    N N2 0.52919(17) 0.16735(8) 0.61309(8) 0.0294(2) Uani d 1 . .
    N N3 0.38764(17) 0.18823(8) 0.68071(8) 0.0292(2) Uani d 1 . .
    N N4 0.32230(18) 0.39009(9) 0.87963(8) 0.0328(2) Uani d 1 . .
    C C1 1.1730(2) 0.28112(11) 0.45151(9) 0.0319(3) Uani d 1 . .
    H H1 1.308(3) 0.3455(14) 0.4491(12) 0.041(4) Uiso d 1 . .
    C C2 1.1492(2) 0.17134(12) 0.39688(10) 0.0352(3) Uani d 1 . .
    H H2 1.270(3) 0.1577(15) 0.3566(14) 0.053(5) Uiso d 1 . .
    C C3 0.9553(2) 0.08688(11) 0.40089(10) 0.0361(3) Uani d 1 . .
    H H3 0.929(3) 0.0079(15) 0.3616(13) 0.047(4) Uiso d 1 . .
    C C4 0.7948(2) 0.11428(11) 0.46092(9) 0.0325(3) Uani d 1 . .
    H H4 0.656(3) 0.0587(15) 0.4647(12) 0.047(4) Uiso d 1 . .
    C C5 0.83537(19) 0.22568(10) 0.51552(8) 0.0263(2) Uani d 1 . .
    C C6 0.67584(19) 0.25744(10) 0.58616(8) 0.0258(2) Uani d 1 . .
    C C7 0.67982(19) 0.37445(10) 0.62177(9) 0.0264(2) Uani d 1 . .
    H H7 0.783(2) 0.4381(13) 0.5971(11) 0.031(3) Uiso d 1 . .
    C C8 0.53152(19) 0.39724(9) 0.68926(8) 0.0253(2) Uani d 1 . .
    C C9 0.38988(19) 0.29823(10) 0.71976(8) 0.0257(2) Uani d 1 . .
    C C10 0.2376(2) 0.30746(9) 0.79999(9) 0.0267(2) Uani d 1 . .
    C C11 0.0258(2) 0.23148(10) 0.79314(9) 0.0297(3) Uani d 1 . .
    H H11 -0.027(3) 0.1701(13) 0.7335(12) 0.037(4) Uiso d 1 . .
    C C12 -0.1065(2) 0.24211(11) 0.87157(10) 0.0356(3) Uani d 1 . .
    H H12 -0.260(3) 0.1895(14) 0.8668(12) 0.042(4) Uiso d 1 . .
    C C13 -0.0224(3) 0.32801(12) 0.95334(11) 0.0398(3) Uani d 1 . .
    H H13 -0.111(3) 0.3385(15) 1.0109(14) 0.050(4) Uiso d 1 . .
    C C14 0.1922(2) 0.39898(11) 0.95456(10) 0.0386(3) Uani d 1 . .
    H H14 0.258(3) 0.4584(14) 1.0115(13) 0.042(4) Uiso d 1 . .
    C C15 0.51538(18) 0.51941(9) 0.72438(8) 0.0245(2) Uani d 1 . .
    C C16 0.70032(19) 0.59753(10) 0.78141(9) 0.0264(2) Uani d 1 . .
    H H16 0.839(2) 0.5708(12) 0.7993(11) 0.032(3) Uiso d 1 . .
    C C17 0.68255(19) 0.71046(10) 0.81609(9) 0.0273(3) Uani d 1 . .
    H H17 0.807(2) 0.7636(13) 0.8570(11) 0.033(4) Uiso d 1 . .
    C C18 0.47906(18) 0.74593(9) 0.79418(8) 0.0247(2) Uani d 1 . .
    C C19 0.29575(19) 0.66908(10) 0.73420(9) 0.0277(3) Uani d 1 . .
    H H19 0.157(3) 0.6959(12) 0.7180(11) 0.032(4) Uiso d 1 . .
    C C20 0.3147(2) 0.55664(10) 0.69887(9) 0.0290(3) Uani d 1 . .
    H H20 0.188(3) 0.5009(13) 0.6556(12) 0.039(4) Uiso d 1 . .
    C C21 0.46364(19) 0.86730(10) 0.83384(9) 0.0271(3) Uani d 1 . .
    C C22 0.2179(2) 0.99301(11) 0.87423(12) 0.0371(3) Uani d 1 . .
    H H22A 0.289(3) 1.0486(15) 0.8283(13) 0.046(4) Uiso d 1 . .
    H H22B 0.287(3) 1.0160(15) 0.9439(14) 0.050(5) Uiso d 1 . .
    H H22C 0.056(3) 0.9847(15) 0.8673(13) 0.051(5) Uiso d 1 . .
loop_
    _atom_site_aniso_label
    _atom_site_aniso_U_11
    _atom_site_aniso_U_22
    _atom_site_aniso_U_33
    _atom_site_aniso_U_12
    _atom_site_aniso_U_13
    _atom_site_aniso_U_23
    O1 0.0280(5) 0.0261(4) 0.0677(7) 0.0017(3) 0.0007(4) -0.0079(4)
    O2 0.0264(4) 0.0246(4) 0.0426(5) 0.0066(3) 0.0043(3) -0.0004(3)
    N1 0.0270(5) 0.0304(5) 0.0283(5) 0.0045(4) 0.0007(4) 0.0036(4)
    N2 0.0324(5) 0.0247(5) 0.0304(5) 0.0045(4) 0.0059(4) 0.0012(4)
    N3 0.0324(5) 0.0245(5) 0.0303(5) 0.0051(4) 0.0064(4) 0.0019(4)
    N4 0.0401(6) 0.0282(5) 0.0282(5) 0.0031(4) 0.0064(4) 0.0018(4)
    C1 0.0281(6) 0.0389(6) 0.0290(6) 0.0067(5) 0.0029(4) 0.0080(5)
    C2 0.0381(7) 0.0427(7) 0.0303(6) 0.0165(5) 0.0098(5) 0.0089(5)
    C3 0.0479(8) 0.0306(6) 0.0320(6) 0.0125(5) 0.0098(5) 0.0021(5)
    C4 0.0373(7) 0.0275(6) 0.0319(6) 0.0046(5) 0.0072(5) 0.0017(5)
    C5 0.0271(6) 0.0260(5) 0.0256(6) 0.0060(4) 0.0008(4) 0.0033(4)
    C6 0.0254(6) 0.0254(5) 0.0252(5) 0.0047(4) -0.0007(4) 0.0016(4)
    C7 0.0249(6) 0.0237(5) 0.0287(6) 0.0026(4) 0.0005(4) 0.0028(4)
    C8 0.0245(5) 0.0238(5) 0.0260(5) 0.0048(4) -0.0018(4) 0.0017(4)
    C9 0.0261(6) 0.0241(5) 0.0258(5) 0.0046(4) 0.0000(4) 0.0023(4)
    C10 0.0305(6) 0.0232(5) 0.0273(6) 0.0074(4) 0.0031(4) 0.0049(4)
    C11 0.0294(6) 0.0261(5) 0.0339(6) 0.0076(4) 0.0024(5) 0.0040(5)
    C12 0.0304(7) 0.0352(6) 0.0436(7) 0.0084(5) 0.0089(5) 0.0090(5)
    C13 0.0460(8) 0.0393(7) 0.0382(7) 0.0124(6) 0.0165(6) 0.0066(5)
    C14 0.0496(8) 0.0340(6) 0.0312(6) 0.0060(6) 0.0102(5) 0.0009(5)
    C15 0.0256(6) 0.0221(5) 0.0253(5) 0.0032(4) 0.0042(4) 0.0035(4)
    C16 0.0222(6) 0.0258(5) 0.0307(6) 0.0050(4) 0.0019(4) 0.0038(4)
    C17 0.0232(6) 0.0245(5) 0.0313(6) 0.0014(4) 0.0001(4) 0.0014(4)
    C18 0.0249(6) 0.0218(5) 0.0268(5) 0.0033(4) 0.0039(4) 0.0031(4)
    C19 0.0226(6) 0.0263(5) 0.0333(6) 0.0051(4) 0.0007(4) 0.0029(4)
    C20 0.0248(6) 0.0251(5) 0.0336(6) 0.0021(4) -0.0021(4) -0.0004(4)
    C21 0.0252(6) 0.0253(5) 0.0299(6) 0.0045(4) 0.0015(4) 0.0026(4)
    C22 0.0339(7) 0.0291(6) 0.0484(8) 0.0116(5) 0.0040(6) -0.0034(6)
_geom_special_details
;
 All esds (except the esd in the dihedral angle between two l.s. planes)
 are estimated using the full covariance matrix.  The cell esds are taken
 into account individually in the estimation of esds in distances, angles
 and torsion angles; correlations between esds in cell parameters are only
 used when they are defined by crystal symmetry.  An approximate (isotropic)
 treatment of cell esds is used for estimating esds involving l.s. planes.
;
loop_
    _geom_bond_atom_site_label_1
    _geom_bond_atom_site_label_2
    _geom_bond_site_symmetry_2
    _geom_bond_distance
    _geom_bond_publ_flag
    O1 C21 . 1.2049(14) ?
    O2 C21 . 1.3342(15) ?
    O2 C22 . 1.4501(14) ?
    N1 C1 . 1.3411(16) ?
    N1 C5 . 1.3461(15) ?
    N2 C6 . 1.3366(15) ?
    N2 N3 . 1.3407(14) ?
    N3 C9 . 1.3375(14) ?
    N4 C14 . 1.3388(17) ?
    N4 C10 . 1.3429(15) ?
    C1 C2 . 1.3854(18) ?
    C1 H1 . 0.998(16) ?
    C2 C3 . 1.3804(19) ?
    C2 H2 . 0.979(18) ?
    C3 C4 . 1.3837(18) ?
    C3 H3 . 0.990(16) ?
    C4 C5 . 1.3909(16) ?
    C4 H4 . 0.962(17) ?
    C5 C6 . 1.4869(16) ?
    C6 C7 . 1.3997(15) ?
    C7 C8 . 1.3759(16) ?
    C7 H7 . 0.975(15) ?
    C8 C9 . 1.4151(16) ?
    C8 C15 . 1.4864(14) ?
    C9 C10 . 1.4876(16) ?
    C10 C11 . 1.3914(17) ?
    C11 C12 . 1.3877(18) ?
    C11 H11 . 0.994(15) ?
    C12 C13 . 1.3833(19) ?
    C12 H12 . 0.996(16) ?
    C13 C14 . 1.389(2) ?
    C13 H13 . 0.989(18) ?
    C14 H14 . 0.968(16) ?
    C15 C16 . 1.3909(15) ?
    C15 C20 . 1.3926(16) ?
    C16 C17 . 1.3861(15) ?
    C16 H16 . 0.967(15) ?
    C17 C18 . 1.3899(16) ?
    C17 H17 . 0.954(15) ?
    C18 C19 . 1.3946(15) ?
    C18 C21 . 1.4911(15) ?
    C19 C20 . 1.3851(16) ?
    C19 H19 . 0.967(15) ?
    C20 H20 . 0.987(16) ?
    C22 H22A . 1.000(18) ?
    C22 H22B . 0.964(19) ?
    C22 H22C . 0.959(19) ?
loop_
    _geom_contact_atom_site_label_1
    _geom_contact_atom_site_label_2
    _geom_contact_distance
    _geom_contact_site_symmetry_1
    _geom_contact_site_symmetry_2
    _geom_contact_publ_flag
    O2 C3 3.4089(16) . 2_666 yes
    O1 H12 2.765(16) . 1_665 yes
    O1 H22A 2.573(18) . . yes
    O1 H22B 2.660(18) . . yes
    O1 H22C 2.537(19) . 1_655 yes
    O1 H22B 2.598(18) . 2_677 yes
    O1 H17 2.611(14) . . yes
    O2 H17 2.773(13) . 1_455 yes
    O2 H19 2.462(14) . . yes
    N1 C9 3.4168(15) . 1_655 yes
    N2 C1 3.4404(16) . 1_455 yes
    N4 C20 3.2459(16) . . yes
    N4 C15 2.8825(15) . . yes
    N4 C16 3.4362(16) . . yes
    N1 H20 2.750(15) . 1_655 yes
    N1 H7 2.553(14) . . yes
    N2 H4 2.710(17) . 2_656 yes
    N2 H4 2.511(17) . . yes
    N3 H11 2.644(13) . . yes
    N3 H22A 2.713(17) . 1_545 yes
    N3 H3 2.644(18) . 2_656 yes
    N4 H14 2.931(18) . 2_667 yes
    C1 C6 3.4447(17) . 1_655 yes
    C1 C7 3.5272(17) . 1_655 yes
    C2 C17 3.4292(18) . 2_766 yes
    C3 C3 3.5516(18) . 2_756 yes
    C6 C11 3.3751(16) . 1_655 yes
    C10 C20 3.3022(16) . . yes
    C11 C22 3.4630(18) . 1_545 yes
    C14 C17 3.4960(18) . 2_667 yes
    C14 C16 3.4987(18) . 2_667 yes
    C1 H19 2.926(16) . 2_666 yes
    C6 H11 2.924(15) . 1_655 yes
    C7 H1 2.988(17) . 1_455 yes
    C11 H22A 2.964(18) . 1_545 yes
    C16 H14 2.891(17) . 2_667 yes
    C17 H2 2.898(18) . 2_766 yes
    C18 H2 2.822(18) . 2_766 yes
    H3 H11 2.53(2) . 2_656 yes
    H4 H4 2.43(3) . 2_656 yes
    H7 H20 2.43(2) . 1_655 yes
    H16 H19 2.57(2) . 1_655 yes
loop_
    _geom_angle_atom_site_label_1
    _geom_angle_atom_site_label_2
    _geom_angle_atom_site_label_3
    _geom_angle_site_symmetry_1
    _geom_angle_site_symmetry_3
    _geom_angle
    _geom_angle_publ_flag
    C21 O2 C22 . . 115.72(9) ?
    C1 N1 C5 . . 116.73(10) ?
    C6 N2 N3 . . 119.41(9) ?
    C9 N3 N2 . . 120.51(9) ?
    C14 N4 C10 . . 117.22(11) ?
    N1 C1 C2 . . 123.85(11) ?
    N1 C1 H1 . . 114.9(9) ?
    C2 C1 H1 . . 121.3(9) ?
    C3 C2 C1 . . 118.61(11) ?
    C3 C2 H2 . . 123.1(10) ?
    C1 C2 H2 . . 118.3(10) ?
    C2 C3 C4 . . 118.80(12) ?
    C2 C3 H3 . . 121.6(10) ?
    C4 C3 H3 . . 119.6(10) ?
    C3 C4 C5 . . 118.79(12) ?
    C3 C4 H4 . . 121.6(10) ?
    C5 C4 H4 . . 119.6(10) ?
    N1 C5 C4 . . 123.17(11) ?
    N1 C5 C6 . . 115.74(10) ?
    C4 C5 C6 . . 121.07(10) ?
    N2 C6 C7 . . 122.43(10) ?
    N2 C6 C5 . . 115.74(10) ?
    C7 C6 C5 . . 121.82(10) ?
    C8 C7 C6 . . 118.68(10) ?
    C8 C7 H7 . . 121.2(8) ?
    C6 C7 H7 . . 120.1(8) ?
    C7 C8 C9 . . 116.35(10) ?
    C7 C8 C15 . . 121.43(10) ?
    C9 C8 C15 . . 122.17(10) ?
    N3 C9 C8 . . 122.45(10) ?
    N3 C9 C10 . . 114.54(10) ?
    C8 C9 C10 . . 122.98(10) ?
    N4 C10 C11 . . 123.19(11) ?
    N4 C10 C9 . . 115.56(10) ?
    C11 C10 C9 . . 121.21(10) ?
    C12 C11 C10 . . 118.71(11) ?
    C12 C11 H11 . . 121.3(9) ?
    C10 C11 H11 . . 120.0(9) ?
    C13 C12 C11 . . 118.62(12) ?
    C13 C12 H12 . . 121.9(9) ?
    C11 C12 H12 . . 119.5(9) ?
    C12 C13 C14 . . 118.80(12) ?
    C12 C13 H13 . . 121.2(10) ?
    C14 C13 H13 . . 120.0(10) ?
    N4 C14 C13 . . 123.44(12) ?
    N4 C14 H14 . . 115.5(10) ?
    C13 C14 H14 . . 121.0(9) ?
    C16 C15 C20 . . 119.63(10) ?
    C16 C15 C8 . . 120.52(10) ?
    C20 C15 C8 . . 119.84(10) ?
    C17 C16 C15 . . 120.28(10) ?
    C17 C16 H16 . . 120.5(8) ?
    C15 C16 H16 . . 119.1(8) ?
    C16 C17 C18 . . 119.99(10) ?
    C16 C17 H17 . . 120.6(9) ?
    C18 C17 H17 . . 119.4(9) ?
    C17 C18 C19 . . 119.84(10) ?
    C17 C18 C21 . . 118.84(10) ?
    C19 C18 C21 . . 121.31(10) ?
    C20 C19 C18 . . 120.00(10) ?
    C20 C19 H19 . . 121.2(8) ?
    C18 C19 H19 . . 118.8(8) ?
    C19 C20 C15 . . 120.17(10) ?
    C19 C20 H20 . . 121.7(9) ?
    C15 C20 H20 . . 118.2(9) ?
    O1 C21 O2 . . 123.69(10) ?
    O1 C21 C18 . . 124.18(10) ?
    O2 C21 C18 . . 112.13(9) ?
    O2 C22 H22A . . 108.3(9) ?
    O2 C22 H22B . . 109.6(10) ?
    H22A C22 H22B . . 111.1(14) ?
    O2 C22 H22C . . 104.1(10) ?
    H22A C22 H22C . . 111.1(14) ?
    H22B C22 H22C . . 112.3(15) ?
loop_
    _geom_torsion_atom_site_label_1
    _geom_torsion_atom_site_label_2
    _geom_torsion_atom_site_label_3
    _geom_torsion_atom_site_label_4
    _geom_torsion_site_symmetry_1
    _geom_torsion_site_symmetry_2
    _geom_torsion_site_symmetry_3
    _geom_torsion_site_symmetry_4
    _geom_torsion
    _geom_torsion_publ_flag
    C6 N2 N3 C9 . . . . 1.13(16) ?
    C5 N1 C1 C2 . . . . -0.15(17) ?
    N1 C1 C2 C3 . . . . 1.69(19) ?
    C1 C2 C3 C4 . . . . -1.34(19) ?
    C2 C3 C4 C5 . . . . -0.40(19) ?
    C1 N1 C5 C4 . . . . -1.75(17) ?
    C1 N1 C5 C6 . . . . 176.55(10) ?
    C3 C4 C5 N1 . . . . 2.05(19) ?
    C3 C4 C5 C6 . . . . -176.17(11) ?
    N3 N2 C6 C7 . . . . -3.53(17) ?
    N3 N2 C6 C5 . . . . 176.55(9) ?
    N1 C5 C6 N2 . . . . -162.08(10) ?
    C4 C5 C6 N2 . . . . 16.27(16) ?
    N1 C5 C6 C7 . . . . 18.00(16) ?
    C4 C5 C6 C7 . . . . -163.65(11) ?
    N2 C6 C7 C8 . . . . 1.90(17) ?
    C5 C6 C7 C8 . . . . -178.18(10) ?
    C6 C7 C8 C9 . . . . 1.90(16) ?
    C6 C7 C8 C15 . . . . -175.63(10) ?
    N2 N3 C9 C8 . . . . 2.85(17) ?
    N2 N3 C9 C10 . . . . -175.20(10) ?
    C7 C8 C9 N3 . . . . -4.30(16) ?
    C15 C8 C9 N3 . . . . 173.21(10) ?
    C7 C8 C9 C10 . . . . 173.58(10) ?
    C15 C8 C9 C10 . . . . -8.91(17) ?
    C14 N4 C10 C11 . . . . -0.80(18) ?
    C14 N4 C10 C9 . . . . -178.38(11) ?
    N3 C9 C10 N4 . . . . 140.07(11) ?
    C8 C9 C10 N4 . . . . -37.96(15) ?
    N3 C9 C10 C11 . . . . -37.56(15) ?
    C8 C9 C10 C11 . . . . 144.40(12) ?
    N4 C10 C11 C12 . . . . 0.83(18) ?
    C9 C10 C11 C12 . . . . 178.28(10) ?
    C10 C11 C12 C13 . . . . 0.11(18) ?
    C11 C12 C13 C14 . . . . -1.0(2) ?
    C10 N4 C14 C13 . . . . -0.2(2) ?
    C12 C13 C14 N4 . . . . 1.1(2) ?
    C7 C8 C15 C16 . . . . -64.14(15) ?
    C9 C8 C15 C16 . . . . 118.48(12) ?
    C7 C8 C15 C20 . . . . 114.96(12) ?
    C9 C8 C15 C20 . . . . -62.42(15) ?
    C20 C15 C16 C17 . . . . 2.49(17) ?
    C8 C15 C16 C17 . . . . -178.41(10) ?
    C15 C16 C17 C18 . . . . 0.21(17) ?
    C16 C17 C18 C19 . . . . -2.31(17) ?
    C16 C17 C18 C21 . . . . 179.05(10) ?
    C17 C18 C19 C20 . . . . 1.71(17) ?
    C21 C18 C19 C20 . . . . -179.68(11) ?
    C18 C19 C20 C15 . . . . 0.99(18) ?
    C16 C15 C20 C19 . . . . -3.08(17) ?
    C8 C15 C20 C19 . . . . 177.81(10) ?
    C22 O2 C21 O1 . . . . 2.69(18) ?
    C22 O2 C21 C18 . . . . -177.94(10) ?
    C17 C18 C21 O1 . . . . 21.65(18) ?
    C19 C18 C21 O1 . . . . -156.97(13) ?
    C17 C18 C21 O2 . . . . -157.72(10) ?
    C19 C18 C21 O2 . . . . 23.66(15) ?
loop_
    _geom_hbond_atom_site_label_D
    _geom_hbond_atom_site_label_H
    _geom_hbond_atom_site_label_A
    _geom_hbond_site_symmetry_A
    _geom_hbond_distance_DH
    _geom_hbond_distance_HA
    _geom_hbond_distance_DA
    _geom_hbond_angle_DHA
    _geom_hbond_publ_flag
    C19 H19 <i>Cg</i>1 2_666 0.967(15) 2.876(15) 3.5715(13) 129.8(12) y
    C22 H22B O1 2_677 0.964(19) 2.598(19) 3.5407(19) 165.8(14) yes
    C22 H22C O1 1_455 0.959(19) 2.536(19) 3.4924(16) 174.8(15) yes
_shelx_space_group_comment
;
The symmetry employed for this shelxl refinement is uniquely defined
by the following loop, which should always be used as a source of
symmetry information in preference to the above space-group names.
They are only intended as comments.
;
_shelx_estimated_absorpt_T_min     0.834
_shelx_estimated_absorpt_T_max     0.953
_shelx_hkl_file
;
  -1   0   0  421.56   13.40
  -2   0   0  313.87   10.40
  -2   0   0  327.47   10.40
  -3   0   0  106.09    3.80
  -3   0   0  103.59    3.80
   4   0   0  180.88    6.10
   4   0   0  182.18    6.00
   4   0   0  170.38    6.10
   4   0   0  187.88    6.10
   5   0   0   10.40    1.00
   5   0   0    9.40    0.80
   5   0   0   10.70    1.00
   6   0   0  185.88    6.20
   6   0   0  183.48    6.20
   6  -1   0    9.00    1.00
   6  -1   0    6.60    0.80
   5  -1   0   12.60    1.10
   5  -1   0   14.00    1.00
   5  -1   0   13.70    1.10
   4  -1   0   10.70    1.10
   4  -1   0   12.10    1.00
   4  -1   0   11.10    1.30
  -4   1   0   11.80    2.40
  -3   1   0   79.89    3.00
  -3   1   0   77.79    3.10
  -2   1   0    6.50    0.50
  -1   1   0  287.97    9.20
   0  -1   0   84.49    2.70
   0   1   0   83.59    2.70
  -1  -1   0   59.59    2.00
   1   1   0   63.19    2.00
  -2  -1   0  149.09    4.90
  -3  -1   0  120.29    4.20
  -3  -1   0  116.99    4.10
   4   1   0   17.80    1.00
   4   1   0   18.30    1.20
   4   1   0   17.60    1.10
   5   1   0  383.36   12.70
   5   1   0  396.16   12.70
   5   1   0  387.96   12.60
   6   1   0  336.67   11.10
   6   1   0  344.07   11.20
   6   1   0  351.86   11.20
   6  -2   0   43.50    1.90
   5  -2   0  144.19    5.00
   5  -2   0  145.49    5.00
   4  -2   0   74.49    2.80
   4  -2   0   73.99    2.80
   4  -2   0   74.99    2.70
   3  -2   0  152.38    5.30
  -3   2   0  166.08    5.60
  -3   2   0  159.38    5.70
  -2   2   0  548.95   17.90
  -2   2   0  565.04   17.90
  -1   2   0 2086.99   66.69
   0  -2   0 2460.45   79.29
   0   2   0 2539.15   79.29
  -1  -2   0   90.29    2.90
   1   2   0   91.79    3.00
  -2  -2   0    3.20    0.30
  -3  -2   0  149.29    5.00
   4   2   0   15.70    1.10
   4   2   0   16.10    1.00
   4   2   0   18.90    1.10
   5   2   0   56.59    2.30
   5   2   0   56.49    2.30
   5   2   0   60.29    2.20
   6   2   0    8.00    0.70
   6   2   0    8.30    0.60
   6   2   0    7.40    0.70
   6  -3   0   10.80    1.00
   6  -3   0    7.70    1.40
   5  -3   0   70.79    2.60
   5  -3   0   66.19    2.60
   4  -3   0    1.90    0.60
   4  -3   0    1.30    0.40
   4  -3   0    1.90    0.50
   3  -3   0 1088.39   36.20
  -3   3   0 1194.68   36.70
  -2   3   0  361.66   11.80
  -1   3   0  170.48    5.60
   0  -3   0  284.17    9.30
   0   3   0  298.77    9.30
  -1  -3   0  343.47   11.10
   1   3   0  352.66   11.10
   3   3   0  475.65   15.90
   3   3   0  511.45   15.80
   4   3   0    8.50    0.80
   4   3   0    9.70    0.80
   5   3   0  124.09    4.30
   5   3   0  121.09    4.20
   5   3   0  119.79    4.30
   6   3   0   26.60    1.20
   6   3   0   24.00    1.10
   6   3   0   23.60    1.00
   6  -4   0    8.10    0.90
   5  -4   0   10.20    1.00
   5  -4   0   11.50    0.90
   5  -4   0   11.40    0.90
   4  -4   0  211.98    7.10
   4  -4   0  222.28    7.20
   4  -4   0  209.08    7.10
   3  -4   0   14.50    0.80
  -3   4   0   13.30    1.20
  -2   4   0    1.50    0.50
  -1   4   0  245.18    8.10
   0  -4   0   45.50    1.70
   0   4   0   45.40    1.60
  -1  -4   0   17.40    0.70
   1   4   0   17.50    0.70
   3   4   0   51.89    2.00
   3   4   0   50.69    1.90
   3   4   0   48.00    2.00
   4   4   0   10.90    0.90
   4   4   0   11.60    0.90
   4   4   0   12.40    0.80
   5   4   0   11.10    0.80
   5   4   0   12.00    0.80
   5   4   0   12.60    0.80
   6   4   0    5.90    0.50
   6   4   0    5.10    0.50
   6  -5   0   25.80    1.20
   5  -5   0    8.50    0.80
   5  -5   0    9.10    0.90
   5  -5   0    9.50    0.80
   4  -5   0  177.28    6.20
   4  -5   0  183.78    6.20
   4  -5   0  188.48    6.20
  -3   5   0   47.00    2.50
   2  -5   0  278.37    9.00
  -2   5   0  274.57    9.30
   1  -5   0   33.20    1.30
  -1   5   0   35.00    1.50
   0   5   0    8.30    0.60
   1   5   0  161.98    5.30
   2   5   0   19.70    1.00
   2   5   0   20.80    1.10
   3   5   0    6.20    0.80
   3   5   0    5.90    0.60
   3   5   0    6.40    0.80
   4   5   0   17.70    1.10
   4   5   0   17.30    1.10
   4   5   0   17.70    1.00
   5   5   0   62.99    2.30
   5   5   0   58.99    2.50
   5   5   0   60.69    2.30
   6   5   0    0.70    0.20
   6   5   0    1.00    0.40
   6  -6   0    5.40    0.60
   5  -6   0   55.19    2.30
   5  -6   0   55.09    2.20
   5  -6   0   57.79    2.20
   4  -6   0   84.59    3.00
   4  -6   0   80.59    3.00
   4  -6   0   77.09    3.00
   3  -6   0   46.70    1.90
   3  -6   0   46.20    2.00
   3  -6   0   50.59    1.90
   2  -6   0   17.10    0.90
   1  -6   0   66.39    2.40
  -1   6   0   63.49    2.60
   0   6   0   22.80    1.20
  -2  -6   0  150.58    5.40
   2   6   0  170.58    5.40
   2   6   0  147.89    5.40
   2   6   0  162.68    5.30
   3   6   0    0.20    0.30
   3   6   0    0.60    0.50
   3   6   0    0.40    0.40
   4   6   0    9.60    0.80
   4   6   0    7.90    0.70
   4   6   0    8.10    0.70
   5   6   0    4.60    0.70
   5   6   0    4.30    0.40
   6  -7   0    0.70    0.30
   5  -7   0    0.50    0.40
   5  -7   0    0.30    0.60
   4  -7   0    3.50    0.80
   4  -7   0    0.40    0.40
   3  -7   0    4.80    0.70
   3  -7   0    4.90    0.60
   3  -7   0    4.60    0.80
   2  -7   0  223.88    7.70
   2  -7   0  245.18    7.80
   2  -7   0  230.78    7.70
   0   7   0  180.98    6.00
  -1  -7   0  243.58    8.20
   1   7   0  252.77    8.10
  -2  -7   0   40.50    1.90
   2   7   0   43.00    1.90
   2   7   0   44.40    1.70
   3   7   0  132.79    4.70
   3   7   0  135.29    4.60
   4   7   0  119.09    4.10
   4   7   0  120.69    4.20
   5   7   0    2.10    0.40
   5   7   0    1.40    0.30
   6  -8   0   16.50    0.90
   5  -8   0  332.47   10.70
   5  -8   0  318.77   10.60
   4  -8   0  228.28    7.60
   4  -8   0  222.98    7.60
   3  -8   0  360.86   11.30
   3  -8   0  346.17   11.30
   3  -8   0  325.27   11.50
   2  -8   0    6.00    0.70
   1  -8   0  400.26   13.30
   1  -8   0  422.36   13.30
   0  -8   0   18.80    1.10
   0  -8   0   17.80    1.00
   0   8   0   18.20    1.00
  -1  -8   0  436.96   14.20
   1   8   0  439.86   14.10
  -2  -8   0   32.60    1.60
   2   8   0   30.30    1.60
   2   8   0   33.10    1.40
   3   8   0   41.90    1.80
   3   8   0   40.50    1.70
   4   8   0    2.20    0.50
   4   8   0    2.30    0.40
  -5  -8   0    0.50    0.20
   5   8   0    0.40    0.20
   5   8   0    0.30    0.30
   6  -9   0   18.10    0.90
  -6   9   0   16.80    1.10
   4  -9   0  111.89    3.90
   4  -9   0  107.69    4.00
   3  -9   0   11.50    0.90
   3  -9   0   10.10    0.90
   2  -9   0    7.10    0.70
   1  -9   0    0.50    0.30
   1  -9   0   -0.50    0.40
  -1   9   0    0.00    0.30
   0  -9   0   30.20    1.40
   0  -9   0   31.70    1.40
   0   9   0   29.80    1.40
  -1  -9   0 1062.79   33.80
   1   9   0 1061.79   33.80
   2   9   0   74.79    2.70
   3   9   0    1.30    0.40
   3   9   0    1.90    0.70
  -4  -9   0   31.70    1.30
   4   9   0   32.60    1.30
   4   9   0   33.30    1.30
   6 -10   0    0.20    0.20
   5 -10   0   99.79    3.50
   4 -10   0  118.89    4.20
   4 -10   0  116.69    4.10
   3 -10   0    9.00    0.80
   3 -10   0    8.60    0.80
   2 -10   0   71.39    2.70
   2 -10   0   72.39    2.70
   1 -10   0  105.69    3.80
   1 -10   0  105.29    3.80
  -1  10   0  109.39    3.80
   0 -10   0   70.79    2.70
   0 -10   0   71.79    2.70
   0  10   0   72.89    2.80
  -1 -10   0  198.88    6.90
  -1 -10   0  204.38    6.80
   1  10   0  207.18    6.80
  -2 -10   0   14.30    0.90
   2  10   0   14.10    0.80
  -3 -10   0    5.60    0.50
   3  10   0    5.90    0.50
  -4 -10   0    1.10    0.30
   4  10   0    1.30    0.30
   6 -11   0    6.30    0.50
   5 -11   0    4.60    0.80
  -5  11   0    5.30    0.60
   4 -11   0    0.30    0.40
   4 -11   0    0.40    0.30
  -4  11   0    1.40    0.60
   3 -11   0   10.40    0.80
   3 -11   0    9.60    0.80
  -3  11   0    9.90    0.80
   2 -11   0   66.79    2.50
   2 -11   0   68.49    2.60
  -2  11   0   64.09    2.60
   1 -11   0   18.70    1.00
   1 -11   0   18.60    1.00
  -1  11   0   16.30    1.10
   0 -11   0   60.69    2.30
  -1 -11   0   74.59    2.70
  -1 -11   0   74.39    2.70
   1  11   0   72.59    2.70
  -2 -11   0   14.60    0.80
   2  11   0   14.80    0.80
  -3 -11   0    4.70    0.40
   3  11   0    6.00    0.50
   5 -12   0   47.00    1.90
   4 -12   0    5.10    0.50
  -4  12   0    5.00    0.60
   3 -12   0    2.10    0.50
   3 -12   0    1.50    0.40
  -3  12   0    2.50    0.70
   2 -12   0  113.69    3.90
   2 -12   0  115.09    4.00
  -2  12   0  110.99    4.00
   1 -12   0    7.90    0.70
   1 -12   0    7.90    0.60
  -1  12   0    7.20    0.90
   0 -12   0   -0.10    0.30
   0 -12   0    0.30    0.30
  -1 -12   0   92.19    3.20
  -2 -12   0   11.10    0.70
   4 -13   0    2.90    0.40
   3 -13   0    9.60    1.00
   3 -13   0   10.90    0.80
  -3  13   0   10.20    0.80
   2 -13   0   16.90    0.80
   2 -13   0   17.00    0.90
  -2  13   0   17.70    1.10
   1 -13   0   14.80    0.80
   1 -13   0   16.00    0.90
   0 -13   0   39.20    1.50
   0 -13   0   34.30    1.70
  -1 -13   0   17.60    0.80
   3 -14   0    9.20    0.50
   2 -14   0    0.20    0.30
   2 -14   0    0.40    0.30
   1 -14   0    3.30    0.40
   1 -14   0    3.40    0.80
   0 -14   0   62.59    2.10
   0 -14   1   56.99    2.00
   1 -14   1    2.30    0.30
   2 -14   1    0.50    0.30
   2 -14   1    0.70    0.30
   3 -14   1    9.30    0.60
  -1 -13   1    0.40    0.30
   0 -13   1    6.60    0.50
   1 -13   1    1.70    0.50
   1 -13   1    3.10    0.40
  -2  13  -1   18.40    1.00
   2 -13   1   17.40    0.90
   2 -13   1   18.00    0.90
  -3  13  -1   19.00    1.00
   3 -13   1   18.40    0.90
   3 -13   1   17.50    0.90
  -4  13  -1    0.60    0.30
   4 -13   1    0.20    0.20
  -2 -12   1    4.00    0.40
  -1 -12   1  167.18    5.60
   0 -12   1    7.90    0.60
   0 -12   1    8.80    0.90
  -1  12  -1    9.00    0.90
   1 -12   1   10.80    0.80
   1 -12   1   10.00    0.90
  -2  12  -1   10.00    0.80
   2 -12   1   11.00    0.80
   2 -12   1   10.60    0.80
  -3  12  -1    2.60    0.50
   3 -12   1    3.30    0.50
   3 -12   1    3.10    0.50
  -4  12  -1   90.99    3.10
   4 -12   1   83.59    3.00
   4 -12   1   85.29    3.00
   5 -12   1   30.60    1.30
   3  11  -1   39.90    1.40
  -3 -11   1   38.40    1.50
   2  11  -1    2.40    0.50
  -1 -11   1   22.50    1.10
   0  11  -1  128.79    4.80
   0 -11   1  143.49    4.70
   0 -11   1  139.09    4.80
  -1  11  -1   41.90    1.80
   1 -11   1   43.90    1.80
   1 -11   1   45.00    1.80
  -2  11  -1    4.00    0.60
   2 -11   1    4.50    0.70
   2 -11   1    3.90    0.60
  -3  11  -1    7.80    0.80
   3 -11   1    8.50    0.70
   3 -11   1    8.90    0.70
  -4  11  -1   28.70    1.40
   4 -11   1   25.70    1.30
   4 -11   1   27.30    1.20
  -5  11  -1   17.00    0.90
   5 -11   1   16.90    1.00
   6 -11   1    0.40    0.20
   4  10  -1   62.29    2.10
   3  10  -1    5.20    0.50
  -3 -10   1    5.30    0.60
   2  10  -1  420.56   13.50
  -2 -10   1  416.86   13.60
   1  10  -1  190.88    6.30
  -1 -10   1  186.58    6.40
  -1 -10   1  193.38    6.50
   0  10  -1   10.90    0.90
   0 -10   1   11.20    0.90
   0 -10   1   10.50    0.80
  -1  10  -1   38.30    1.70
   1 -10   1   34.80    1.60
   1 -10   1   34.50    1.60
  -2  10  -1  114.69    4.00
   2 -10   1  106.49    3.90
   2 -10   1  107.09    3.90
   3 -10   1   16.40    1.00
   3 -10   1   18.10    1.00
   4 -10   1   89.39    3.20
   4 -10   1   88.39    3.20
  -5  10  -1  189.58    6.50
   5 -10   1  195.58    6.40
   5 -10   1  193.38    6.40
   6 -10   1   76.89    2.90
   4   9  -1    1.90    0.50
   4   9  -1    3.00    0.40
  -4  -9   1    2.40    0.40
   3   9  -1   74.59    2.80
   3   9  -1   77.49    2.80
   2   9  -1  325.97   10.40
   2   9  -1  312.27   10.60
   1   9  -1  580.14   18.20
  -1  -9   1  570.94   18.30
  -1  -9   1  554.64   18.30
   0   9  -1  139.59    4.70
   0  -9   1  136.59    4.70
   0  -9   1  131.29    4.70
  -1   9  -1    3.40    0.60
   1  -9   1    3.30    0.60
   1  -9   1    3.30    0.70
   2  -9   1    0.30    0.40
   2  -9   1    0.70    0.50
   3  -9   1  242.58    8.20
   3  -9   1  248.38    8.20
   4  -9   1  249.38    8.30
   4  -9   1  247.18    8.30
   5  -9   1    4.10    0.70
  -6   9  -1   31.60    2.00
   6  -9   1   35.40    1.30
   5   8  -1    5.60    0.50
   5   8  -1    6.20    0.50
  -5  -8   1    5.20    0.50
   4   8  -1    1.80    0.40
   4   8  -1    2.50    0.50
   3   8  -1    4.60    0.60
   3   8  -1    3.90    0.80
   2   8  -1   27.50    1.50
   2   8  -1   27.60    1.30
   1   8  -1  133.69    4.60
   1   8  -1  140.29    4.70
  -1  -8   1  131.29    4.70
   0   8  -1   23.50    1.10
   0  -8   1   22.80    1.10
   0  -8   1   21.20    1.20
   1  -8   1   88.09    3.10
   1  -8   1   84.09    3.10
   2  -8   1   11.60    0.80
   2  -8   1   10.30    0.80
   3  -8   1    1.40    0.50
   3  -8   1    1.10    0.40
   4  -8   1    2.90    0.70
   4  -8   1    3.90    0.70
   5  -8   1   75.29    2.80
   5  -8   1   72.59    2.80
   6  -8   1    3.90    0.50
   5   7  -1   76.29    2.70
   5   7  -1   74.09    2.90
   4   7  -1   15.20    0.80
   4   7  -1   13.70    0.90
   3   7  -1   10.50    0.70
   3   7  -1    9.60    0.90
   2   7  -1    0.10    0.50
   2   7  -1    0.50    0.30
   1   7  -1   15.30    0.90
   1   7  -1   15.40    1.00
   0   7  -1   21.80    1.10
  -1   7  -1   18.10    1.40
   2  -7   1  233.28    7.70
   2  -7   1  230.38    7.70
   3  -7   1    1.90    0.70
   3  -7   1    1.80    0.50
   3  -7   1    1.20    0.30
   4  -7   1  138.09    4.90
   4  -7   1  141.29    4.90
   5  -7   1    7.30    0.80
   5  -7   1    5.90    0.80
   6  -7   1    4.80    0.60
   6  -7   1    4.90    0.80
   6   6  -1   15.80    0.70
   5   6  -1  105.29    3.80
   5   6  -1  104.39    3.60
   4   6  -1   24.10    1.30
   4   6  -1   24.10    1.30
   4   6  -1   23.80    1.20
   3   6  -1    8.20    0.80
   3   6  -1    8.00    0.70
   3   6  -1    7.50    0.80
   2   6  -1    4.80    0.90
   2   6  -1    4.80    0.70
   2   6  -1    4.70    0.60
   1   6  -1   90.99    3.20
   0   6  -1  701.33   22.90
   0   6  -1  693.33   23.00
   0   6  -1  768.02   23.00
  -1   6  -1 1406.26   45.10
  -1   6  -1 1423.26   45.10
  -2   6  -1  207.68    7.30
   2  -6   1  204.88    6.80
   3  -6   1    6.00    0.80
   3  -6   1    5.90    0.70
   3  -6   1    6.20    0.60
   4  -6   1   19.50    1.10
   4  -6   1   22.90    1.20
   4  -6   1   18.80    1.10
   5  -6   1   49.60    2.00
   5  -6   1   50.39    2.00
   6  -6   1   32.30    1.40
   6  -6   1   28.40    1.40
   6   5  -1    0.20    0.20
   6   5  -1    0.60    0.30
   5   5  -1   92.39    4.00
   5   5  -1   97.69    3.40
   4   5  -1   21.80    1.20
   4   5  -1   20.10    1.10
   4   5  -1   21.70    1.40
   3   5  -1    2.40    0.50
   3   5  -1    1.10    0.50
   3   5  -1    2.00    0.70
   1   5  -1   26.40    1.20
   0   5  -1  444.66   14.20
  -1   5  -1   11.70    0.80
  -2   5  -1    6.10    1.00
  -2   5  -1    6.00    0.80
   2  -5   1    5.10    0.50
   3  -5   1   74.59    3.10
   3  -5   1   90.39    3.20
   4  -5   1   60.99    2.30
   4  -5   1   58.59    2.30
   4  -5   1   60.99    2.40
   5  -5   1    7.50    0.80
   5  -5   1    7.70    0.70
   6  -5   1  167.38    5.60
   6  -5   1  163.98    5.60
   6   4  -1    5.50    0.50
   6   4  -1    4.90    0.50
   5   4  -1    2.40    0.60
   5   4  -1    2.80    0.60
   5   4  -1    2.30    0.50
   4   4  -1    2.90    0.70
   4   4  -1    3.60    0.60
   4   4  -1    2.60    0.70
   3   4  -1    3.30    0.80
   3   4  -1    3.50    0.80
   3   4  -1    3.50    0.60
   0   4  -1  199.48    6.50
  -1   4  -1  241.98    8.00
  -2   4  -1   54.49    2.20
  -2   4  -1   52.49    2.20
   2  -4   1   51.79    1.90
  -3   4  -1   93.29    3.80
   3  -4   1   95.09    3.30
   4  -4   1    0.90    0.40
   4  -4   1    1.40    0.40
   4  -4   1    1.20    0.60
   5  -4   1    3.60    0.80
   5  -4   1    2.70    0.70
   6  -4   1   -0.10    0.30
   6  -4   1    1.10    0.50
   6   3  -1   19.90    0.90
   6   3  -1   21.30    1.00
   5   3  -1   19.40    1.10
   5   3  -1   17.60    1.10
   5   3  -1   18.60    1.00
   4   3  -1   -0.70    0.50
   4   3  -1    0.40    0.30
   4   3  -1    0.60    0.50
   3   3  -1    7.80    0.70
   3   3  -1    7.00    0.90
   0   3  -1 3258.07  103.29
  -1   3  -1  950.00   30.80
  -1   3  -1  986.80   30.80
  -2   3  -1   25.40    1.30
  -2   3  -1   25.20    1.20
  -3   3  -1   97.39    3.70
   3  -3   1   90.69    3.20
   4  -3   1   69.49    2.60
   4  -3   1   68.09    2.60
   4  -3   1   72.69    2.60
   5  -3   1   55.29    2.20
   5  -3   1   56.39    2.20
   6  -3   1    2.80    0.70
   6  -3   1    2.10    0.70
   6   2  -1    2.10    0.70
   6   2  -1    1.20    0.30
   6   2  -1    0.80    0.30
   5   2  -1  185.78    6.40
   5   2  -1  185.88    6.30
   5   2  -1  190.58    6.30
   4   2  -1   34.30    1.60
   4   2  -1   33.20    1.50
   4   2  -1   33.90    1.50
  -3  -2   1  103.49    3.50
   0   2  -1 2599.44   85.89
   0   2  -1 2827.62   85.99
  -1   2  -1  290.47    9.40
  -2   2  -1  269.87    8.90
  -3   2  -1   60.19    2.40
  -3   2  -1   58.09    2.50
   3  -2   1   54.59    2.10
   4  -2   1   10.60    0.90
   4  -2   1   10.30    0.90
   5  -2   1   98.99    3.60
   5  -2   1   97.79    3.50
   6  -2   1   32.00    1.40
   6  -2   1   30.70    1.50
   6   1  -1   26.50    1.30
   6   1  -1   27.90    1.20
   5   1  -1  196.78    6.40
   5   1  -1  191.78    6.50
   5   1  -1  189.48    6.50
   4   1  -1   49.10    2.10
   4   1  -1   53.69    2.10
   4   1  -1   52.39    2.00
  -3  -1   1   72.19    2.60
  -3  -1   1   69.79    2.60
  -2  -1   1   86.99    2.80
  -2  -1   1   81.29    2.80
  -1  -1   1 1662.83   50.09
  -1  -1   1 1499.75   50.19
   0   1  -1   95.79    3.20
   0  -1   1  100.99    3.20
  -1   1  -1    0.80    0.20
  -2   1  -1  703.73   22.50
  -3   1  -1  240.58    8.00
  -3   1  -1  232.28    8.10
   4  -1   1   30.40    1.50
   4  -1   1   30.70    1.70
   4  -1   1   34.40    1.50
   5  -1   1   12.50    1.10
   5  -1   1   10.20    0.90
   5  -1   1   13.60    0.90
   6  -1   1    4.00    0.60
   6  -1   1    3.90    0.60
   6  -1   1    3.40    0.90
   6   0  -1  243.18    7.90
   6   0  -1  232.08    7.80
   5   0  -1  128.99    4.50
   5   0  -1  128.39    4.50
   5   0  -1  130.59    4.40
   4   0  -1   27.00    1.20
   4   0  -1   25.10    1.40
   4   0  -1   26.40    1.40
   3   0  -1  257.47    8.70
  -3   0   1  273.17    8.80
  -3   0   1  268.67    8.80
  -2   0   1   35.10    1.40
  -2   0   1   37.20    1.40
   1   0  -1  543.75   17.50
  -1   0   1  556.54   17.60
   0   0  -1  329.67   11.00
   0   0   1  351.36   10.90
  -1   0  -1  235.48    7.70
   1   0   1  246.58    7.80
  -2   0  -1  164.68    5.50
  -3   0  -1   10.30    1.10
  -3   0  -1    9.60    0.90
   4   0   1    2.50    0.80
   4   0   1    3.20    0.70
   4   0   1    1.90    0.50
   4   0   1    3.20    0.90
   5   0   1   70.39    2.70
   5   0   1   73.99    2.70
   5   0   1   70.89    2.80
   5   0   1   70.29    2.70
   6   0   1    2.10    0.70
   6   0   1    1.10    0.40
   6  -1  -1   11.30    1.10
   5  -1  -1   29.20    1.40
   5  -1  -1   29.20    1.60
   5  -1  -1   31.50    1.50
   4  -1  -1    1.30    0.80
   4  -1  -1    1.00    0.40
  -4   1   1    1.50    1.30
   3  -1  -1   34.70    1.40
  -3   1   1   37.20    1.70
  -3   1   1   34.20    1.80
  -2   1   1   58.79    2.20
   1  -1  -1    0.60    0.20
  -1   1   1    0.60    0.20
   0  -1  -1   22.40    0.80
   0   1   1   23.10    0.80
  -1  -1  -1  391.26   12.80
   1   1   1  410.96   12.80
  -2  -1  -1 1098.09   34.80
  -3  -1  -1  305.57    9.80
  -3  -1  -1  289.47    9.90
   4   1   1   94.29    3.50
   4   1   1   95.79    3.40
   4   1   1   97.99    3.50
   4   1   1   99.89    3.50
   5   1   1  361.06   11.70
   5   1   1  346.37   11.60
   5   1   1  360.46   11.70
   5   1   1  362.26   11.60
   6   1   1   17.20    1.00
   6   1   1   16.90    0.90
   5  -2  -1   76.59    3.00
   5  -2  -1   79.09    3.00
   4  -2  -1  367.46   11.60
   4  -2  -1  323.57   11.20
   3  -2  -1  674.83   22.60
  -3   2   1  746.73   23.00
  -3   2   1  706.13   22.90
  -2   2   1  462.35   14.90
   1  -2  -1  822.82   26.10
  -1   2   1  807.92   25.90
   0  -2  -1   27.40    1.00
   0   2   1   28.80    1.00
  -1  -2  -1  285.97    9.70
   1   2   1  322.17    9.70
  -2  -2  -1   20.70    0.90
   2   2   1   21.50    1.00
  -3  -2  -1  214.98    7.20
   4   2   1    1.00    0.50
   4   2   1    0.40    0.40
   4   2   1    0.40    0.30
   4   2   1    0.90    0.40
   5   2   1   41.00    1.70
   5   2   1   39.00    1.70
   5   2   1   39.60    1.80
   6   2   1    3.50    0.60
   6   2   1    3.20    0.60
   6   2   1    3.30    0.50
   5  -3  -1   27.80    1.40
   5  -3  -1   28.30    1.40
   4  -3  -1   17.00    1.20
   4  -3  -1   16.60    0.90
   3  -3  -1  143.29    4.90
  -3   3   1  152.38    5.40
  -2   3   1  163.28    5.60
   1  -3  -1   22.90    1.00
   0  -3  -1   87.79    3.00
   0   3   1   92.29    3.00
  -1  -3  -1  791.92   25.70
   1   3   1  830.62   25.70
  -2  -3  -1  108.49    3.70
   2   3   1  110.99    3.70
   3   3   1  705.33   23.00
   3   3   1  719.83   23.10
   3   3   1  742.03   23.10
   4   3   1   24.60    1.20
   4   3   1   25.70    1.30
   4   3   1   26.30    1.40
   4   3   1   24.50    1.30
   5   3   1    1.10    0.30
   5   3   1    1.50    0.50
   5   3   1    1.80    0.60
   6   3   1    1.90    0.50
   6   3   1    1.20    0.30
   6   3   1    0.80    0.20
   6  -4  -1   27.80    1.40
   5  -4  -1   56.39    2.20
   5  -4  -1   52.49    2.10
   4  -4  -1   81.09    2.90
   4  -4  -1   79.49    2.90
   3  -4  -1   81.09    2.90
   2  -4  -1   88.59    3.10
  -2   4   1   88.09    3.30
   1  -4  -1  222.38    7.50
  -1   4   1  231.98    7.50
   0  -4  -1  215.68    7.40
   0   4   1  235.38    7.40
  -1  -4  -1    3.00    0.40
   1   4   1    3.40    0.40
  -2  -4  -1   60.59    2.20
   3   4   1    4.00    0.70
   3   4   1    5.60    0.70
   3   4   1    5.70    0.70
   3   4   1    4.20    1.00
   4   4   1    0.30    0.30
   4   4   1    1.10    0.40
   4   4   1    1.20    0.40
   5   4   1    4.90    0.70
   5   4   1    5.20    0.60
   5   4   1    5.40    0.70
   6   4   1    8.30    0.60
   6   4   1    7.50    0.70
   6  -5  -1   19.30    1.10
   5  -5  -1  122.09    4.30
   5  -5  -1  122.19    4.30
   4  -5  -1   36.20    1.60
   4  -5  -1   36.20    1.60
   3  -5  -1    0.70    0.30
   2  -5  -1  230.08    7.30
  -2   5   1  216.58    8.10
   1  -5  -1 3119.39  100.99
   1  -5  -1 3107.39  101.29
  -1   5   1 3341.97  101.69
   0  -5  -1    0.20    0.30
   0   5   1    0.30    0.40
  -1  -5  -1  126.39    4.20
   1   5   1  121.29    4.20
   2   5   1   38.70    1.60
   2   5   1   35.40    1.50
   2   5   1   38.20    1.80
   3   5   1    3.30    0.80
   3   5   1    2.70    0.60
   4   5   1    6.00    0.60
   4   5   1    4.80    0.80
   4   5   1    4.90    0.70
   5   5   1    2.10    0.60
   5   5   1    1.40    0.50
   5   5   1    1.20    0.30
   6   5   1    1.50    0.40
   6   5   1    1.70    0.40
   6  -6  -1   33.90    1.50
   5  -6  -1   10.20    0.90
   5  -6  -1   13.00    0.90
   4  -6  -1   94.59    3.40
   4  -6  -1   96.29    3.50
   3  -6  -1   92.59    3.30
   3  -6  -1   92.89    3.30
   2  -6  -1    0.60    0.30
   1  -6  -1    5.80    0.50
  -1   6   1    6.10    0.90
   0  -6  -1  386.86   12.70
   0   6   1  393.16   12.70
   1   6   1    2.20    0.70
   2   6   1   54.39    2.10
   2   6   1   47.30    2.10
   2   6   1   53.29    2.00
   3   6   1   18.70    1.10
   3   6   1   19.00    1.20
   3   6   1   17.70    1.00
   4   6   1   83.29    3.00
   4   6   1   82.39    3.00
   4   6   1   77.89    2.90
   5   6   1   29.80    1.30
   5   6   1   31.10    1.30
   6  -7  -1  188.38    6.20
   5  -7  -1   26.10    1.30
   5  -7  -1   23.90    1.30
   4  -7  -1  171.18    5.90
   4  -7  -1  168.58    5.80
   3  -7  -1   18.80    1.30
   3  -7  -1   22.80    1.10
   3  -7  -1   23.40    1.20
   2  -7  -1   30.50    1.40
   2  -7  -1   32.70    1.40
   0  -7  -1    2.40    0.70
   0   7   1    2.20    0.60
  -1  -7  -1  147.59    5.10
   1   7   1  150.38    5.00
  -2  -7  -1   12.50    1.00
   2   7   1   12.10    1.10
   2   7   1   14.50    0.90
   2   7   1   12.90    1.40
  -3  -7  -1   40.70    1.90
   3   7   1   47.00    1.90
   3   7   1   46.80    1.90
   3   7   1   48.20    1.90
   4   7   1   14.00    0.80
   5   7   1    5.00    0.60
   5   7   1    5.90    0.50
   6  -8  -1   43.30    1.70
   5  -8  -1   25.40    1.30
   4  -8  -1  348.67   11.10
   4  -8  -1  329.37   11.00
   4  -8  -1  326.17   11.00
   3  -8  -1   21.80    1.10
   3  -8  -1   19.30    1.20
   2  -8  -1   59.99    2.30
   2  -8  -1   58.69    2.30
   2  -8  -1   60.79    2.30
   1  -8  -1   21.30    1.10
   1  -8  -1   21.70    1.10
   0  -8  -1   97.89    3.40
   0   8   1   91.39    3.40
   0   8   1   98.99    3.40
  -1  -8  -1   40.40    1.70
   1   8   1   39.90    1.70
  -2  -8  -1  338.17   11.20
   2   8   1  350.46   11.20
   2   8   1  342.67   11.20
   3   8   1   43.70    1.80
   3   8   1   44.20    1.90
   4   8   1    4.30    0.50
   4   8   1    5.10    0.60
  -5  -8  -1   -0.10    0.20
   5   8   1    0.10    0.20
   5   8   1    0.20    0.20
   6  -9  -1   75.49    2.60
   5  -9  -1  201.88    6.80
   4  -9  -1    5.90    1.00
   4  -9  -1    5.50    0.80
   3  -9  -1  122.89    4.40
   3  -9  -1  127.29    4.40
   2  -9  -1   11.20    0.90
   1  -9  -1    2.70    0.90
   1  -9  -1    4.20    0.70
   0  -9  -1   43.90    1.80
   0  -9  -1   44.30    1.80
   0   9   1   45.50    1.90
   0   9   1   41.30    1.80
  -1  -9  -1  563.34   18.10
   1   9   1  558.84   18.00
  -2  -9  -1    4.60    0.80
   2   9   1    2.90    0.60
   3   9   1    2.00    0.70
   3   9   1    1.60    0.40
   4   9   1    0.10    0.20
   6 -10  -1   25.40    1.00
   5 -10  -1   17.80    0.90
   4 -10  -1   18.70    1.10
   3 -10  -1   49.99    2.00
   3 -10  -1   49.60    2.10
   2 -10  -1    8.50    0.80
   2 -10  -1    8.40    0.80
   1 -10  -1    1.70    0.50
   1 -10  -1    1.70    0.60
  -1  10   1    0.90    0.40
   0 -10  -1   41.10    1.70
   0 -10  -1   39.80    1.70
  -1 -10  -1   94.19    3.40
  -1 -10  -1   93.99    3.40
   1  10   1   97.29    3.40
  -2 -10  -1   41.30    1.70
  -2 -10  -1   41.40    1.70
  -3 -10  -1    1.90    0.40
   3  10   1    2.00    0.40
  -4 -10  -1   10.90    0.50
   4  10   1   10.80    0.50
   5 -11  -1    7.30    0.80
  -5  11   1    8.30    0.70
   4 -11  -1    7.20    0.60
   3 -11  -1   28.30    1.80
   3 -11  -1   25.70    1.30
   2 -11  -1   21.90    1.10
   2 -11  -1   20.10    1.10
  -2  11   1   19.70    1.10
   1 -11  -1    0.20    0.30
   1 -11  -1    0.30    0.30
  -1  11   1    0.10    0.40
   0 -11  -1   41.70    1.70
   0 -11  -1   40.10    1.70
  -1 -11  -1   17.20    1.00
   1  11   1   16.40    0.90
  -2 -11  -1   15.70    0.80
   2  11   1   15.80    0.80
  -3 -11  -1   23.70    1.00
   3  11   1   24.60    1.00
   5 -12  -1   35.30    1.30
   4 -12  -1    4.80    0.80
  -4  12   1    4.90    0.60
   3 -12  -1    0.20    0.20
   3 -12  -1    0.40    0.40
  -3  12   1    0.20    0.30
   2 -12  -1    0.60    0.40
   2 -12  -1   -0.20    0.30
  -2  12   1    0.10    0.40
   1 -12  -1   11.30    0.70
   1 -12  -1   10.30    0.70
   0 -12  -1   26.50    1.20
   0 -12  -1   24.20    1.10
  -1 -12  -1    5.00    0.50
  -1 -12  -1    4.20    0.70
  -2 -12  -1    0.10    0.30
   4 -13  -1   34.60    1.30
   3 -13  -1    0.10    0.20
  -3  13   1    0.50    0.40
   2 -13  -1   33.30    1.30
   2 -13  -1   32.10    1.30
   1 -13  -1    6.90    0.60
   1 -13  -1    6.20    0.50
   0 -13  -1    3.40    0.40
  -1 -13  -1    1.90    0.30
   3 -14  -1    6.70    0.40
   1 -14  -1   15.20    0.70
   1 -14  -1   16.80    0.80
   0 -14   2   16.00    0.70
   1 -14   2   38.50    1.50
   2 -14   2    1.80    0.30
   2 -14   2    1.60    0.50
   3 -14   2   22.40    0.90
   3 -14   2   21.00    0.90
  -2 -13   2   23.30    0.90
  -1 -13   2   25.10    1.00
   0 -13   2   19.60    0.90
  -1  13  -2    2.80    0.80
   1 -13   2    2.90    0.70
   1 -13   2    2.50    0.50
  -2  13  -2    0.30    0.30
   2 -13   2    0.10    0.20
   2 -13   2    0.30    0.30
  -3  13  -2    5.60    0.60
   3 -13   2    5.80    0.50
   3 -13   2    6.40    0.50
  -4  13  -2    4.10    0.80
   4 -13   2    2.70    0.60
   4 -13   2    2.70    0.50
  -2 -12   2    1.00    0.30
  -1 -12   2    3.70    0.40
   0 -12   2   14.60    0.80
  -1  12  -2   10.90    0.80
   1 -12   2   11.40    0.90
   1 -12   2   12.60    0.80
  -2  12  -2   14.80    0.90
   2 -12   2   14.90    0.90
   2 -12   2   14.40    0.80
  -3  12  -2   27.80    1.50
   3 -12   2   25.50    1.20
   3 -12   2   24.60    1.20
  -4  12  -2    8.70    0.70
   4 -12   2    9.40    0.70
   4 -12   2   10.70    0.70
   5 -12   2    3.20    0.40
   3  11  -2    2.10    0.40
  -3 -11   2    1.30    0.30
   2  11  -2   46.00    1.70
  -2 -11   2   45.30    1.80
  -1 -11   2   20.40    1.10
   0  11  -2   25.60    1.30
   0 -11   2   27.80    1.40
   0 -11   2   25.90    1.30
  -1  11  -2    4.90    0.70
   1 -11   2    4.00    0.70
   1 -11   2    5.90    0.60
  -2  11  -2    5.50    0.60
   2 -11   2    6.30    0.60
   2 -11   2    6.30    0.70
  -3  11  -2   16.00    1.00
   3 -11   2   18.60    1.00
   3 -11   2   17.60    1.00
  -4  11  -2    5.10    0.60
   4 -11   2    4.20    0.60
   4 -11   2    5.00    0.50
  -5  11  -2   62.59    2.40
   5 -11   2   60.89    2.50
   5 -11   2   71.89    2.50
   4  10  -2    0.00    0.20
  -4 -10   2    0.50    0.30
   3  10  -2   27.70    1.20
  -3 -10   2   27.60    1.20
   2  10  -2   38.30    1.50
  -2 -10   2   36.80    1.60
  -1 -10   2   39.10    2.00
   0  10  -2    3.30    0.70
   0 -10   2    3.00    0.90
   0 -10   2    3.80    0.60
  -1  10  -2  206.18    6.90
   1 -10   2  204.58    6.80
   1 -10   2  198.98    6.80
  -2  10  -2   63.79    2.50
   2 -10   2   59.89    2.40
   2 -10   2   61.19    2.40
  -3  10  -2  125.59    4.60
   3 -10   2  130.79    4.50
   3 -10   2  126.79    4.50
  -4  10  -2   58.19    2.50
   4 -10   2   66.59    2.80
   4 -10   2   65.29    2.40
   5 -10   2   27.00    1.20
   5 -10   2   27.30    1.20
   6 -10   2    1.90    0.40
   4   9  -2   19.60    0.90
   4   9  -2   19.50    1.00
  -4  -9   2   21.30    0.90
   3   9  -2    0.80    0.50
   3   9  -2    0.30    0.30
   2   9  -2   63.79    2.60
   2   9  -2   68.39    2.50
   1   9  -2   22.20    1.20
   1   9  -2   22.10    1.20
  -1  -9   2   22.70    1.20
   0   9  -2  105.19    3.70
   0  -9   2   96.09    3.60
   0  -9   2  103.29    3.60
  -1   9  -2    0.00    0.30
   1  -9   2    0.10    0.30
   1  -9   2    0.10    0.40
  -2   9  -2   81.89    3.10
   2  -9   2   77.69    3.10
   2  -9   2   82.79    3.00
   3  -9   2   29.90    1.40
   3  -9   2   28.70    1.40
   4  -9   2   19.50    1.10
  -5   9  -2   27.70    1.30
   5  -9   2   25.80    1.30
   5  -9   2   27.80    1.30
   6  -9   2   56.09    2.00
   5   8  -2    4.70    0.50
   5   8  -2    5.10    0.40
  -5  -8   2    4.90    0.60
   4   8  -2    0.20    0.30
   4   8  -2    0.10    0.20
   3   8  -2    7.40    0.60
   3   8  -2    5.80    0.80
   2   8  -2    5.80    0.70
   2   8  -2    5.30    1.00
   1   8  -2  603.64   19.30
   1   8  -2  594.24   19.20
   0   8  -2  213.68    7.00
   0  -8   2  214.38    7.00
   0  -8   2  201.78    7.00
  -1   8  -2   33.90    1.50
   1  -8   2   35.30    1.50
   1  -8   2   32.50    1.50
   2  -8   2  125.19    4.50
   2  -8   2  136.39    4.50
   4  -8   2   90.19    3.30
   4  -8   2   92.79    3.40
   5  -8   2    2.80    0.60
   5  -8   2    1.60    0.40
   6  -8   2    8.80    0.70
   6  -8   2   10.30    0.70
   5   7  -2   33.50    1.30
   5   7  -2   34.20    1.40
   4   7  -2   46.00    1.90
   4   7  -2   47.00    1.80
   3   7  -2    8.20    0.70
   3   7  -2    7.40    0.90
   2   7  -2   12.80    0.80
   2   7  -2   12.30    1.00
   1   7  -2    9.40    0.70
   1   7  -2    8.30    0.90
   0  -7   2   15.30    0.90
  -1   7  -2  365.56   12.10
   1  -7   2  359.26   11.80
   2  -7   2  500.65   15.90
   2  -7   2  488.35   15.90
   3  -7   2   12.10    0.90
   3  -7   2   12.70    0.90
   4  -7   2   16.40    1.00
   4  -7   2   18.10    1.10
   5  -7   2  113.09    4.00
   5  -7   2  115.49    4.10
   6  -7   2    0.30    0.30
   6  -7   2    0.90    0.40
   6   6  -2    8.90    0.50
   6   6  -2    8.40    0.50
   5   6  -2    2.30    0.40
   5   6  -2    1.60    0.60
   4   6  -2   18.10    1.00
   4   6  -2   17.80    1.10
   3   6  -2   21.00    1.10
   3   6  -2   20.20    1.20
   2   6  -2   50.99    2.10
   2   6  -2   53.69    2.10
   2   6  -2   51.39    2.00
   1   6  -2    1.80    0.50
   0   6  -2    0.30    0.20
   0   6  -2    0.70    0.40
   0   6  -2    0.90    0.40
  -1   6  -2    9.90    0.90
  -1   6  -2   10.50    1.10
  -2   6  -2  506.65   16.70
   3  -6   2   40.50    1.70
   3  -6   2   39.30    1.70
   4  -6   2   34.80    1.70
   4  -6   2   29.60    1.60
   5  -6   2   28.70    1.40
   5  -6   2   28.20    1.40
   6  -6   2   10.80    0.80
   6  -6   2   11.70    0.80
   6   5  -2    1.70    0.30
   6   5  -2    1.60    0.40
   5   5  -2    6.60    0.70
   5   5  -2    7.00    0.60
   4   5  -2   49.10    1.90
   4   5  -2   44.90    2.00
   4   5  -2   45.00    1.80
   3   5  -2   39.10    1.60
   3   5  -2   39.40    1.70
   3   5  -2   38.80    1.70
   2   5  -2  385.46   12.40
   1   5  -2  284.07    9.20
   0   5  -2   27.90    1.20
   0   5  -2   29.90    1.20
   0   5  -2   31.60    1.20
  -1   5  -2  113.29    4.10
  -1   5  -2  119.59    4.10
  -2   5  -2  469.35   15.20
   2  -5   2  453.55   14.80
   3  -5   2    4.80    0.80
   3  -5   2    4.00    0.80
   4  -5   2   92.89    3.40
   4  -5   2   94.89    3.40
   5  -5   2   -0.50    0.30
   5  -5   2   -0.20    0.40
   6  -5   2    4.10    0.70
   6  -5   2    4.50    0.60
   7  -5   2    4.60    0.70
   6   4  -2    5.80    0.50
   6   4  -2    7.50    0.90
   5   4  -2   15.40    1.00
   5   4  -2   14.90    0.90
   5   4  -2   15.90    1.00
   4   4  -2   77.89    2.90
   4   4  -2   76.39    2.90
   4   4  -2   76.39    2.80
   3   4  -2  118.99    4.20
   3   4  -2  119.79    4.10
   3   4  -2  124.99    4.20
   2   4  -2 1060.79   33.60
   0   4  -2   47.30    1.70
   0   4  -2   50.59    1.80
  -1   4  -2  606.34   18.50
  -1   4  -2  543.85   18.40
  -2   4  -2  106.19    4.00
  -2   4  -2  109.69    4.00
   2  -4   2  110.19    3.70
  -3   4  -2   75.69    3.20
   3  -4   2   77.69    2.80
   4  -4   2  194.38    6.60
   4  -4   2  195.28    6.60
   4  -4   2  198.48    6.60
   5  -4   2   24.70    1.30
   5  -4   2   22.80    1.20
   6  -4   2   40.20    1.70
   6  -4   2   43.00    1.70
   6   3  -2   25.80    1.20
   6   3  -2   26.30    1.10
   5   3  -2   65.39    2.40
   5   3  -2   62.09    2.40
   5   3  -2   63.79    2.50
   4   3  -2   13.00    0.80
   4   3  -2   13.10    1.00
   4   3  -2   12.20    1.00
   3   3  -2   16.20    0.90
   3   3  -2   15.90    1.00
   3   3  -2   16.40    1.10
   0   3  -2  148.39    5.10
   0   3  -2  166.68    5.10
  -2   3  -2  378.96   12.50
  -3   3  -2  211.78    7.30
   3  -3   2  205.48    6.90
   4  -3   2   99.79    3.50
   4  -3   2   98.69    3.60
   5  -3   2    1.00    0.50
   5  -3   2    1.10    0.40
   6  -3   2    8.50    0.70
   6  -3   2    7.00    0.70
   6   2  -2   39.70    1.50
   6   2  -2   39.70    1.60
   5   2  -2   -0.10    0.40
   5   2  -2    0.40    0.30
   5   2  -2    1.70    0.60
   4   2  -2    1.10    0.40
   4   2  -2    2.60    0.90
   4   2  -2    0.60    0.30
   3   2  -2   69.69    2.50
   0   2  -2  315.17   10.20
   0  -2   2  325.67   10.20
  -1   2  -2 1802.42   57.69
  -2   2  -2   24.10    1.10
  -3   2  -2    2.30    0.70
   4  -2   2   59.59    2.30
   4  -2   2   56.99    2.20
   5  -2   2   59.89    2.30
   5  -2   2   62.89    2.40
   5  -2   2   53.99    2.80
   6  -2   2  116.69    4.00
   6  -2   2  117.29    4.10
   6   1  -2  181.58    6.10
   6   1  -2  179.08    6.00
   5   1  -2  437.36   14.10
   5   1  -2  429.46   14.00
   4   1  -2  128.59    4.40
   4   1  -2  115.29    4.50
   4   1  -2  131.59    4.30
   3   1  -2  213.08    7.30
  -3  -1   2  226.18    7.30
  -3  -1   2  229.18    7.30
  -2  -1   2  352.16   11.40
  -2  -1   2  357.96   11.30
   1   1  -2 3181.98  105.79
  -1  -1   2 3514.95  106.19
   0   1  -2  978.90   32.40
   0  -1   2 1050.49   32.40
  -1   1  -2 6512.85  212.78
   1  -1   2 6927.11  213.08
  -2   1  -2  409.16   13.30
  -3   1  -2  168.88    5.90
   4  -1   2   -0.20    0.60
   4  -1   2    1.40    0.50
   4  -1   2    1.20    0.40
   5  -1   2    6.60    1.00
   5  -1   2    8.10    0.80
   5  -1   2    8.20    0.80
   6  -1   2   25.10    1.20
   6  -1   2   24.30    1.30
   6  -1   2   23.50    1.20
   6   0  -2  121.19    4.20
   6   0  -2  118.39    4.10
   5   0  -2   31.80    1.40
   5   0  -2   30.60    1.50
   4   0  -2   32.10    1.40
   4   0  -2   28.50    1.50
   4   0  -2   29.90    1.40
   3   0  -2   75.19    2.80
  -3   0   2   80.99    2.90
  -3   0   2   80.69    2.90
  -2   0   2   47.40    1.70
   1   0  -2 1198.08   38.90
  -1   0   2 1240.08   38.90
   0   0  -2  964.80   31.60
   0   0   2 1000.70   31.40
  -1   0  -2 5387.56  174.28
   1   0   2 5608.04  174.28
  -2   0  -2    1.30    0.40
   2   0   2    1.90    0.50
  -3   0  -2  706.83   22.80
   4   0   2  269.37    8.70
   4   0   2  265.07    8.70
   4   0   2  253.77    8.70
   5   0   2  396.66   12.80
   5   0   2  386.46   12.70
   5   0   2  391.46   12.80
   6   0   2   14.40    0.90
   6   0   2   13.70    0.90
   6   0   2   11.90    0.90
   5  -1  -2   49.30    2.10
   5  -1  -2   49.10    1.90
   4  -1  -2    0.30    0.30
   4  -1  -2    0.60    0.70
   4  -1  -2    0.00    0.40
   3  -1  -2    0.70    0.30
  -3   1   2    1.30    0.60
  -3   1   2    0.40    0.50
  -2   1   2  244.18    8.00
   1  -1  -2  528.35   16.90
  -1   1   2  535.95   16.90
   0  -1  -2   22.70    0.90
   0   1   2   24.10    0.90
  -1  -1  -2 1803.02   58.29
   1   1   2 1855.21   58.49
  -2  -1  -2   48.60    1.80
   2   1   2   48.80    1.90
  -3  -1  -2  170.28    5.90
   4   1   2    1.70    0.40
   4   1   2    1.60    0.50
   4   1   2    2.70    0.70
   4   1   2    1.50    0.40
   5   1   2    5.60    0.80
   5   1   2    6.20    0.80
   5   1   2    6.60    0.90
   5   1   2    7.30    0.80
   6   1   2    6.50    0.60
   6   1   2    7.70    0.70
   5  -2  -2    1.00    0.40
   4  -2  -2    0.80    0.30
   3  -2  -2   72.39    2.60
  -3   2   2   71.19    2.90
   2  -2  -2   64.59    2.40
  -2   2   2   62.69    2.40
   1  -2  -2   24.10    1.00
  -1   2   2   20.90    0.90
   0  -2  -2  479.05   16.00
   0   2   2  528.65   16.10
  -1  -2  -2  225.98    7.80
   1   2   2  254.37    7.80
  -2  -2  -2   70.79    2.60
   2   2   2   70.29    2.60
  -3  -2  -2   40.90    2.00
   3   2   2   41.20    1.80
   3   2   2   42.60    1.70
   4   2   2   37.30    1.70
   4   2   2   38.40    1.70
   4   2   2   37.20    2.00
   4   2   2   38.30    1.60
   5   2   2    1.40    0.50
   5   2   2    0.60    0.40
   5   2   2   -0.30    0.30
   5   2   2   -0.20    0.50
   6   2   2    0.90    0.40
   6   2   2    1.00    0.30
   5  -3  -2   25.00    1.30
   4  -3  -2   10.40    0.70
   4  -3  -2   10.40    1.20
   3  -3  -2  550.54   17.60
   2  -3  -2  219.58    7.40
   2  -3  -2  215.78    7.20
  -2   3   2  223.48    7.40
   1  -3  -2  195.28    6.70
  -1   3   2  208.88    6.70
   0  -3  -2   28.20    1.20
   0   3   2   30.20    1.20
  -1  -3  -2    3.00    0.40
   1   3   2    3.60    0.40
  -2  -3  -2  494.55   15.80
   2   3   2  488.75   15.90
   3   3   2    3.00    0.80
   3   3   2    2.20    0.70
   3   3   2    1.90    0.50
   3   3   2    3.00    0.60
   4   3   2   27.50    1.50
   4   3   2   30.10    1.50
   4   3   2   32.30    1.40
   4   3   2   32.30    1.50
   5   3   2    0.40    0.40
   5   3   2   -0.20    0.40
   5   3   2    0.50    0.30
   6   3   2   69.49    2.60
   6   3   2   74.79    2.60
   6   3   2   80.49    2.70
   6  -4  -2  109.09    4.10
   5  -4  -2   12.30    1.10
   5  -4  -2   15.10    1.00
   4  -4  -2   70.69    2.70
   4  -4  -2   72.09    2.70
   3  -4  -2    7.40    0.60
   2  -4  -2   43.10    1.70
   2  -4  -2   45.10    1.90
  -2   4   2   46.80    2.00
   1  -4  -2  103.19    3.70
  -1   4   2  105.59    3.70
   0  -4  -2   35.80    1.50
   0   4   2   38.30    1.50
  -1  -4  -2   93.49    3.30
   1   4   2   97.19    3.40
  -2  -4  -2    2.90    0.70
   3   4   2   86.39    3.10
   3   4   2   86.09    3.10
   3   4   2   85.39    3.00
   3   4   2   80.59    3.10
   4   4   2   11.60    1.00
   4   4   2   12.90    0.90
   4   4   2   13.10    0.90
   5   4   2    4.60    0.70
   5   4   2    4.00    0.70
   5   4   2    3.90    0.60
   6   4   2    7.40    0.60
   6   4   2    7.30    0.60
   6   4   2    8.10    0.70
   6  -5  -2   24.20    1.30
   5  -5  -2   48.70    2.10
   5  -5  -2   51.39    2.10
   4  -5  -2    2.60    0.50
   4  -5  -2    4.60    0.90
   3  -5  -2  362.56   11.80
   2  -5  -2   20.40    1.00
   2  -5  -2   21.90    1.30
   1  -5  -2  970.00   30.40
   1  -5  -2  892.61   30.10
  -1   5   2  983.40   30.40
   0  -5  -2    9.80    0.70
   0   5   2    9.30    0.80
  -1  -5  -2   13.00    0.90
   1   5   2   10.50    1.00
   2   5   2   12.50    0.90
   2   5   2   14.30    1.10
   2   5   2   12.50    0.80
   3   5   2   71.89    3.20
   3   5   2   75.39    3.00
   3   5   2   75.49    3.20
   4   5   2   61.49    2.40
   4   5   2   63.69    2.50
   4   5   2   62.69    2.50
   5   5   2   45.20    1.80
   5   5   2   46.00    1.80
   6   5   2    9.40    0.50
   6  -6  -2    5.20    0.80
   6  -6  -2    5.90    0.80
   5  -6  -2   48.90    2.10
   5  -6  -2   52.49    2.10
   4  -6  -2  119.99    4.10
   4  -6  -2  111.19    4.10
   3  -6  -2   11.10    0.70
   3  -6  -2    8.90    0.90
   2  -6  -2    2.00    0.40
   1  -6  -2    1.40    0.60
   0  -6  -2    8.10    1.00
   0   6   2    5.80    1.10
   1   6   2  167.68    5.60
   1   6   2  166.08    5.60
   2   6   2  303.77   10.20
   2   6   2  317.37   10.20
   2   6   2  315.07   10.20
   3   6   2   49.20    2.00
   3   6   2   50.99    2.00
   3   6   2   48.60    2.10
  -4  -6  -2   68.69    2.60
   4   6   2   70.59    2.70
   4   6   2   72.99    2.70
   4   6   2   73.49    2.70
   5   6   2    7.70    0.60
   5   6   2    8.70    0.50
   6  -7  -2    0.10    0.40
   5  -7  -2  178.58    6.40
   5  -7  -2  194.88    6.30
   4  -7  -2  868.31   27.40
   4  -7  -2  842.62   27.30
   3  -7  -2  147.19    5.00
   3  -7  -2  139.29    4.90
   2  -7  -2    0.20    0.20
   2  -7  -2   -0.40    0.30
   1  -7  -2   25.60    1.20
   1  -7  -2   21.30    1.90
   1  -7  -2   24.30    1.20
   0  -7  -2   39.10    1.60
   0   7   2   32.20    1.70
   0   7   2   38.20    1.50
  -1  -7  -2   58.89    2.30
   1   7   2   58.09    2.20
   2   7   2    0.80    0.60
   2   7   2    0.10    0.30
   2   7   2    0.20    0.40
  -3  -7  -2    7.30    0.80
   3   7   2    7.60    0.70
   3   7   2    7.70    0.70
   3   7   2    7.90    0.90
   4   7   2   41.10    1.60
   4   7   2   39.80    1.70
   5   7   2   10.10    0.60
   5   7   2   10.20    0.60
   6  -8  -2    3.50    0.60
   5  -8  -2   34.50    1.50
   5  -8  -2   31.50    1.50
   4  -8  -2  921.81   30.00
   4  -8  -2  960.00   30.70
   3  -8  -2   20.50    1.10
   3  -8  -2   22.30    1.20
   2  -8  -2    8.20    0.70
   2  -8  -2    6.90    0.90
   2  -8  -2    7.10    0.70
   1  -8  -2  270.77    8.90
   1  -8  -2  268.57    8.90
   0  -8  -2  105.79    3.70
   0   8   2  104.69    3.70
   1   8   2  193.78    6.90
  -2  -8  -2 1934.91   61.19
   2   8   2 1896.71   61.09
   2   8   2 1964.60   61.19
  -3  -8  -2    6.30    0.80
   3   8   2    6.50    0.60
   3   8   2    6.90    0.80
   4   8   2    1.50    0.40
   4   8   2    2.20    0.50
  -5  -8  -2    3.40    0.30
   5   8   2    4.60    0.30
   6  -9  -2   46.90    1.80
   5  -9  -2    1.70    0.50
   4  -9  -2   35.60    1.50
   4  -9  -2   32.00    1.60
   3  -9  -2    2.20    0.60
   3  -9  -2    1.80    0.70
   3  -9  -2    1.20    0.40
   2  -9  -2   40.60    1.70
   2  -9  -2   39.70    1.70
   1  -9  -2   15.40    1.10
   1  -9  -2   16.30    1.00
   0  -9  -2   15.20    1.00
   0  -9  -2   14.70    1.00
   0   9   2   14.90    1.00
  -1  -9  -2   54.59    2.20
   1   9   2   55.09    2.10
  -2  -9  -2  111.19    3.90
   2   9   2  112.09    3.90
  -3  -9  -2    5.90    0.80
   3   9   2    7.20    0.60
   3   9   2    7.10    0.80
   4   9   2   19.70    0.90
   4   9   2   18.90    0.80
   6 -10  -2    0.60    0.30
   5 -10  -2    7.70    0.60
   4 -10  -2   59.99    2.30
   3 -10  -2   49.30    2.20
   3 -10  -2   53.39    2.10
   2 -10  -2   20.70    1.10
   2 -10  -2   20.30    1.10
   1 -10  -2    1.10    0.40
   1 -10  -2    2.00    0.60
   0 -10  -2    1.60    0.60
   0 -10  -2    0.60    0.30
   0  10   2    0.90    0.40
  -1 -10  -2   26.60    1.30
  -1 -10  -2   28.80    1.30
   1  10   2   27.50    1.30
  -2 -10  -2  148.59    5.00
  -2 -10  -2  144.79    5.00
   2  10   2  150.48    5.00
  -3 -10  -2    1.60    0.30
   3  10   2    2.10    0.40
   5 -11  -2   10.10    0.60
   4 -11  -2   16.20    0.90
   3 -11  -2    2.60    0.60
   2 -11  -2   12.40    0.90
   2 -11  -2   13.40    0.90
  -2  11   2   14.40    0.90
   1 -11  -2  148.39    5.10
   1 -11  -2  149.39    5.10
   0 -11  -2   -0.20    0.30
   0 -11  -2    0.70    0.30
  -1 -11  -2    1.50    0.50
  -1 -11  -2    0.70    0.30
   1  11   2    0.30    0.30
  -2 -11  -2   10.70    0.80
  -2 -11  -2   12.10    0.70
   2  11   2   12.20    0.70
  -3 -11  -2   12.70    0.60
   3  11   2   13.00    0.60
   5 -12  -2   15.60    0.70
   4 -12  -2    6.10    0.50
  -4  12   2    6.80    0.60
   3 -12  -2    0.40    0.20
  -3  12   2    0.10    0.60
   2 -12  -2   28.30    1.30
   2 -12  -2   28.00    1.30
   1 -12  -2   -0.20    0.20
   1 -12  -2    0.30    0.30
   0 -12  -2    0.10    0.30
   0 -12  -2    0.50    0.30
  -1 -12  -2   14.20    0.80
  -1 -12  -2   14.80    0.70
  -2 -12  -2    1.50    0.30
   4 -13  -2   11.40    0.60
   3 -13  -2   16.90    0.90
   2 -13  -2    7.10    0.50
   1 -13  -2    0.30    0.30
   1 -13  -2    0.40    0.30
   0 -13  -2   16.00    0.90
  -1 -13  -2   28.00    1.10
   3 -14  -2    0.10    0.20
   2 -14  -2   17.70    0.80
   1 -14  -2    7.60    0.50
   0 -14   3    0.40    0.20
   1 -14   3    0.40    0.20
   2 -14   3    3.30    0.40
   3 -14   3   29.80    1.10
  -2 -13   3    0.50    0.20
  -1 -13   3    3.80    0.40
   0 -13   3   68.49    2.50
  -1  13  -3    9.10    0.80
   1 -13   3    6.60    0.50
  -2  13  -3   13.10    0.80
   2 -13   3   12.00    0.70
   2 -13   3   11.70    0.70
  -3  13  -3    6.60    0.60
   3 -13   3    7.20    0.60
   3 -13   3    7.00    0.50
   4 -13   3    3.10    0.40
   4 -13   3    2.60    0.40
  -2 -12   3    1.30    0.30
  -1 -12   3    0.40    0.20
   0  12  -3  104.69    3.80
   0 -12   3  108.09    3.70
  -1  12  -3   15.70    1.00
   1 -12   3   17.20    1.10
  -2  12  -3   56.09    2.20
   2 -12   3   53.49    2.10
   2 -12   3   55.19    2.10
  -3  12  -3   13.30    0.90
   3 -12   3   13.20    0.80
   3 -12   3   13.20    0.80
  -4  12  -3   15.30    0.90
   4 -12   3   15.20    0.80
   4 -12   3   14.70    0.80
   5 -12   3   14.70    0.70
   3  11  -3    4.20    0.60
  -3 -11   3    4.00    0.40
  -2 -11   3    5.70    0.50
  -1 -11   3    5.10    0.60
   0  11  -3  302.37   10.20
   0 -11   3  313.77   10.10
  -1  11  -3    9.60    0.80
   1 -11   3    9.00    0.70
   1 -11   3    9.60    0.90
  -2  11  -3    2.60    0.60
   2 -11   3    2.40    0.70
   2 -11   3    3.00    0.60
  -3  11  -3   12.40    0.90
   3 -11   3   14.70    0.90
   3 -11   3   15.70    0.90
  -4  11  -3    0.80    0.30
   4 -11   3    0.40    0.30
   4 -11   3    1.60    0.40
  -5  11  -3   39.10    1.60
   5 -11   3   40.10    1.50
   5 -11   3   40.50    1.80
   4  10  -3    2.00    0.40
  -4 -10   3    1.20    0.40
   3  10  -3    4.50    0.50
  -3 -10   3    3.80    0.50
   2  10  -3  123.99    4.30
  -2 -10   3  126.29    4.40
   1  10  -3  796.12   26.50
  -1 -10   3  858.61   26.50
   0  10  -3    3.80    0.70
   0 -10   3    3.80    0.60
  -1  10  -3   10.90    0.80
   1 -10   3   10.30    0.80
   1 -10   3   11.90    1.00
   2 -10   3  113.99    4.00
   2 -10   3  115.29    4.10
  -3  10  -3  110.49    4.30
   3 -10   3  118.09    4.10
   3 -10   3  116.99    4.10
  -4  10  -3    0.90    0.30
   4 -10   3    1.10    0.40
   4 -10   3    0.50    0.30
  -5  10  -3   -0.10    0.30
   5 -10   3   -0.10    0.30
   5 -10   3   -0.10    0.20
   6 -10   3   45.50    1.60
   4   9  -3    9.70    0.70
   4   9  -3    7.50    0.60
  -4  -9   3    7.10    0.60
   3   9  -3  141.49    5.10
   3   9  -3  138.49    4.80
  -3  -9   3  142.59    4.90
   2   9  -3  138.49    4.60
   2   9  -3  129.89    4.70
  -2  -9   3  136.69    4.70
   1   9  -3    5.50    0.70
  -1  -9   3    6.10    0.70
   0   9  -3  286.57    9.30
   0  -9   3  277.47    9.30
  -1   9  -3   83.29    3.00
   1  -9   3   73.29    3.10
   1  -9   3   82.49    3.00
  -2   9  -3    0.30    0.30
   2  -9   3    0.30    0.30
   2  -9   3    0.30    0.30
  -3   9  -3  204.38    6.70
   3  -9   3  193.18    6.60
   3  -9   3  191.28    6.60
  -4   9  -3  170.28    6.00
   4  -9   3  178.68    5.90
   4  -9   3  170.08    5.90
  -5   9  -3   14.80    1.00
   5  -9   3   15.40    0.90
   5  -9   3   14.90    0.90
   6  -9   3    0.70    0.40
   6  -9   3    0.20    0.20
   5   8  -3    1.00    0.30
   5   8  -3    1.10    0.30
   4   8  -3    0.00    0.20
   4   8  -3    0.30    0.30
  -4  -8   3    0.30    0.30
   3   8  -3    4.60    0.70
   3   8  -3    3.70    0.50
   2   8  -3    2.50    0.60
   2   8  -3    2.70    0.90
   2   8  -3    2.20    0.60
   1   8  -3    0.20    0.30
   1   8  -3    0.00    0.50
  -1  -8   3   -0.10    0.30
   0   8  -3  194.28    6.50
   0  -8   3  190.08    6.40
  -1   8  -3   22.10    1.10
   1  -8   3   19.10    1.20
   1  -8   3   21.30    1.10
  -2   8  -3    5.40    0.70
   2  -8   3    5.00    0.60
   2  -8   3    5.00    0.80
   3  -8   3   10.40    0.80
   3  -8   3    8.90    0.80
   4  -8   3   87.89    3.20
   4  -8   3   84.39    3.20
  -5   8  -3   39.00    1.80
   5  -8   3   40.80    1.70
   5  -8   3   40.80    1.70
   6  -8   3   44.40    1.70
   6  -8   3   44.50    1.70
   5   7  -3   13.60    0.80
   5   7  -3   12.90    0.70
  -5  -7   3    9.80    0.90
   4   7  -3  370.56   12.00
   4   7  -3  365.06   11.90
   3   7  -3   10.30    0.90
   3   7  -3    9.60    0.70
   2   7  -3    0.50    0.30
   2   7  -3    0.40    0.40
   2   7  -3    0.80    0.50
   1   7  -3    7.50    0.70
   1   7  -3    9.00    1.00
   0   7  -3    9.80    0.70
   0  -7   3    9.90    0.70
  -1   7  -3   68.89    3.00
   1  -7   3   71.39    2.60
   2  -7   3  302.87   10.10
   2  -7   3  315.67   10.10
   3  -7   3   13.20    0.90
   3  -7   3   13.50    0.90
   4  -7   3  189.08    6.50
   4  -7   3  193.18    6.50
  -5   7  -3   18.60    1.20
   5  -7   3   19.40    1.10
   5  -7   3   19.90    1.10
   6  -7   3   -0.20    0.30
   6  -7   3    0.20    0.30
   6   6  -3    0.20    0.20
   5   6  -3    5.60    0.60
   5   6  -3    6.60    0.50
   4   6  -3    5.30    0.60
   4   6  -3    5.60    0.70
   3   6  -3    0.90    0.30
   3   6  -3    0.30    0.40
   2   6  -3   10.70    0.80
   2   6  -3   11.00    1.00
   2   6  -3   10.20    0.80
   1   6  -3    7.90    0.60
   0   6  -3  153.08    5.00
   0   6  -3  146.49    5.00
   0   6  -3  145.79    5.00
  -1   6  -3  237.38    8.10
  -1   6  -3  248.78    8.00
  -1   6  -3  240.98    8.20
  -2   6  -3  816.12   26.50
   3  -6   3    4.00    0.80
   3  -6   3    3.20    0.60
   4  -6   3    9.80    0.80
   4  -6   3   12.50    0.90
   5  -6   3  131.79    4.70
   5  -6   3  138.89    4.70
   6  -6   3   46.80    1.80
   6  -6   3   44.50    1.80
   6   5  -3    4.60    0.50
   6   5  -3    4.40    0.40
   5   5  -3   32.40    1.60
   5   5  -3   28.40    1.60
   4   5  -3   41.60    2.00
   4   5  -3   37.90    1.60
   3   5  -3   81.49    3.00
   3   5  -3   81.89    3.00
   3   5  -3   83.29    3.00
   3   5  -3   83.59    3.20
   2   5  -3   -0.10    0.60
   1   5  -3   54.89    2.00
   0   5  -3  443.36   13.40
   0   5  -3  392.56   13.40
   0   5  -3  413.36   13.40
  -1   5  -3    6.70    0.80
  -1   5  -3    4.60    0.80
  -2   5  -3   37.00    1.80
   3  -5   3    2.00    0.60
   3  -5   3    1.00    0.30
   4  -5   3   83.19    3.00
   4  -5   3   80.49    3.00
   5  -5   3   28.40    1.30
   5  -5   3   28.00    1.40
   6  -5   3   12.40    0.80
   6  -5   3   12.90    0.80
   7  -5   3    0.00    0.40
   6   4  -3    0.10    0.20
   6   4  -3    0.20    0.40
   5   4  -3    9.60    0.80
   5   4  -3    8.60    0.70
   4   4  -3   14.30    1.00
   4   4  -3   14.20    0.80
   4   4  -3   13.30    1.10
   3   4  -3   20.90    1.20
   3   4  -3   18.00    1.30
   3   4  -3   21.00    1.00
   3   4  -3   22.60    1.30
   2   4  -3   71.09    2.60
   1   4  -3  119.19    4.00
   0   4  -3    7.70    0.50
   0   4  -3    7.70    0.50
  -1   4  -3 3035.60   96.69
  -2   4  -3  359.76   11.90
   3  -4   3   45.10    1.80
   3  -4   3   44.20    1.80
   4  -4   3    5.70    0.80
   4  -4   3    7.60    0.70
   5  -4   3   18.90    1.10
   5  -4   3   17.90    1.10
   6  -4   3  154.98    5.20
   6  -4   3  155.78    5.30
   6   3  -3   37.50    1.50
   6   3  -3   38.20    1.50
   5   3  -3   72.99    2.70
   5   3  -3   74.29    2.80
   4   3  -3   59.59    2.50
   3   3  -3    1.60    0.60
   3   3  -3    1.60    0.50
   3   3  -3    1.80    0.40
   2   3  -3   76.49    2.70
   0   3  -3  353.66   11.30
  -1   3  -3    7.70    0.50
  -2   3  -3 1251.87   39.90
  -3   3  -3  558.34   18.40
   4  -3   3   22.30    1.20
   4  -3   3   23.70    1.20
   5  -3   3   12.70    0.90
   5  -3   3   12.20    0.90
   6  -3   3    0.10    0.30
   6  -3   3    0.30    0.40
   6   2  -3  255.57    8.40
   6   2  -3  257.27    8.40
   5   2  -3  228.58    7.60
   5   2  -3  221.48    7.50
   4   2  -3   65.69    2.60
   4   2  -3   70.69    2.50
   4   2  -3   69.59    2.60
   3   2  -3  185.48    6.20
   2   2  -3  102.99    3.50
   1   2  -3 2111.39   66.49
  -1  -2   3 2088.79   66.49
   0   2  -3 4510.35  145.79
   0  -2   3 4693.73  146.09
  -1   2  -3 9957.30  315.87
   1  -2   3 9999.00  316.17
  -2   2  -3  155.38    5.40
  -3   2  -3   18.10    1.40
   4  -2   3  103.19    3.60
   4  -2   3   99.49    3.50
   4  -2   3   94.19    3.60
   5  -2   3    2.60    0.70
   5  -2   3    1.40    0.40
   5  -2   3    1.40    0.70
   6  -2   3   27.70    1.30
   6  -2   3   29.80    1.30
   6   1  -3   92.99    3.20
   6   1  -3   93.39    3.30
   5   1  -3  132.89    4.70
   5   1  -3  137.09    4.60
   4   1  -3    3.60    0.80
   4   1  -3    2.30    0.70
   4   1  -3    1.70    0.30
   3   1  -3    1.00    0.30
  -3  -1   3    1.50    0.50
  -3  -1   3    0.50    0.50
  -2  -1   3   17.10    0.70
   1   1  -3  715.63   23.50
  -1  -1   3  760.22   23.60
   0   1  -3 2733.63   88.09
   0  -1   3 2807.72   88.29
  -1   1  -3 1099.79   32.00
   1  -1   3  883.01   31.60
  -2   1  -3  436.86   15.80
   2  -1   3  531.45   15.80
  -3   1  -3   24.40    1.50
   4  -1   3  354.96   11.60
   4  -1   3  361.46   11.60
   4  -1   3  351.06   11.60
   5  -1   3  187.28    6.40
   5  -1   3  185.98    6.30
   5  -1   3  182.38    6.20
   6  -1   3    2.80    0.80
   6  -1   3    4.30    0.60
   6  -1   3    4.30    0.60
   6   0  -3    8.20    0.60
   6   0  -3    7.00    0.80
   5   0  -3   74.69    3.00
   5   0  -3   79.19    2.90
   5   0  -3   79.49    2.80
   4   0  -3   55.49    2.30
   4   0  -3   56.89    2.10
   4   0  -3   55.69    2.20
   3   0  -3  108.29    3.80
  -3   0   3  110.89    3.90
  -3   0   3  109.89    3.90
   2   0  -3  119.99    4.00
  -2   0   3  117.79    4.00
   1   0  -3   10.10    0.50
  -1   0   3   10.50    0.50
   0   0  -3 1668.23   54.09
   0   0   3 1705.73   53.79
  -1   0  -3 1240.18   38.10
   1   0   3 1118.09   37.80
  -2   0  -3  707.53   22.20
   2   0   3  675.93   22.30
  -3   0  -3   83.59    3.30
   4   0   3   81.49    3.00
   4   0   3   78.99    2.90
   4   0   3   78.69    3.00
   5   0   3    6.80    0.90
   5   0   3    5.90    0.70
   5   0   3    7.60    0.80
   6   0   3    3.60    0.70
   6   0   3    2.00    0.40
   6   0   3    3.20    0.50
   6  -1  -3    1.30    0.40
   5  -1  -3  429.26   13.60
   5  -1  -3  414.86   13.70
   5  -1  -3  420.06   13.70
   4  -1  -3  446.06   13.90
   4  -1  -3  428.66   13.70
   4  -1  -3  404.66   13.80
   3  -1  -3  695.83   21.80
  -3   1   3  673.23   22.10
   2  -1  -3   56.39    2.10
  -2   1   3   57.09    2.10
   1  -1  -3   78.09    2.90
  -1   1   3   78.39    2.70
   0  -1  -3  319.27   11.20
   0   1   3  364.46   11.00
  -1  -1  -3   13.00    0.70
   1   1   3   12.80    0.70
  -2  -1  -3   15.60    0.90
   2   1   3   11.00    0.90
  -3  -1  -3   24.00    1.60
   3   1   3   24.40    1.20
   3   1   3   23.30    1.40
   3   1   3   26.60    1.50
   4   1   3  327.97   10.50
   4   1   3  324.87   10.50
   4   1   3  312.17   10.40
   4   1   3  317.57   10.60
   5   1   3  133.99    4.70
   5   1   3  135.09    4.70
   5   1   3  127.39    4.60
   5   1   3  136.19    4.60
   6   1   3   50.59    1.90
   6   1   3   49.99    1.90
   6   1   3   52.39    2.00
   5  -2  -3    3.40    0.70
   5  -2  -3    2.80    0.40
   4  -2  -3  293.17    9.50
   4  -2  -3  283.97    9.40
   3  -2  -3 1696.93   53.59
  -3   2   3 1688.23   53.89
   2  -2  -3   57.79    2.10
   2  -2  -3   58.09    2.20
  -2   2   3   58.09    2.20
   1  -2  -3   87.99    3.20
  -1   2   3   94.29    3.20
   0  -2  -3  475.05   15.20
  -1  -2  -3    9.50    0.60
   1   2   3    9.20    0.60
   2   2   3  826.12   26.50
  -3  -2  -3   86.59    4.20
   3   2   3   94.09    3.30
   3   2   3   93.89    3.40
   3   2   3   98.69    3.40
   3   2   3   94.39    3.30
   4   2   3    3.70    0.70
   4   2   3    3.60    0.70
   4   2   3    3.80    0.70
   4   2   3    2.50    0.70
   5   2   3   18.00    1.00
   5   2   3   17.30    1.10
   5   2   3   18.00    1.10
   5   2   3   18.40    1.10
   6   2   3   20.60    1.00
   6   2   3   21.60    1.00
   6  -3  -3   35.90    1.70
   5  -3  -3   74.89    2.80
   4  -3  -3    1.60    0.50
   4  -3  -3    0.10    0.80
   3  -3  -3  481.15   15.50
   2  -3  -3    9.30    0.70
   2  -3  -3    9.10    0.60
  -2   3   3    9.40    0.80
   1  -3  -3    3.00    0.40
  -1   3   3    3.90    0.50
   0  -3  -3  181.28    6.20
   0   3   3  191.08    6.20
  -1  -3  -3   57.29    2.20
   1   3   3   57.99    2.20
  -2  -3  -3  302.57   10.00
   2   3   3  306.17   10.20
   3   3   3  102.79    3.60
   3   3   3  104.89    3.60
   3   3   3  100.39    3.60
   3   3   3  100.89    3.70
   4   3   3    8.70    0.80
   4   3   3   10.20    0.80
   4   3   3    7.60    0.80
   4   3   3    9.30    0.90
   5   3   3   43.30    1.80
   5   3   3   41.10    1.80
   5   3   3   42.30    1.80
   6   3   3   27.70    1.20
   6   3   3   27.10    1.10
   6  -4  -3   61.89    2.40
   5  -4  -3    3.40    0.60
   4  -4  -3   48.10    1.90
   4  -4  -3   47.30    2.10
   2  -4  -3   34.00    1.40
   2  -4  -3   34.50    1.70
  -2   4   3   33.50    1.70
   1  -4  -3    0.10    0.30
  -1   4   3    0.80    0.40
   0  -4  -3  871.71   28.90
   0   4   3  941.21   29.00
  -1  -4  -3   13.90    0.90
   1   4   3   13.10    1.00
  -2  -4  -3   22.20    1.40
   2   4   3   24.40    1.30
   2   4   3   21.10    1.20
   2   4   3   23.00    1.40
   2   4   3   23.20    1.10
   3   4   3   62.89    2.30
   3   4   3   59.79    2.30
   3   4   3   59.19    2.40
   3   4   3   59.99    2.30
   4   4   3    3.90    0.60
   4   4   3    4.20    0.80
   4   4   3    4.40    0.60
   5   4   3    2.50    0.50
   5   4   3    4.20    0.50
   5   4   3    3.90    0.60
   6   4   3    0.40    0.30
   6   4   3    0.20    0.30
   6  -5  -3   13.50    1.00
   5  -5  -3    0.50    0.50
   4  -5  -3   11.40    1.00
   4  -5  -3    8.90    0.70
   3  -5  -3    3.50    0.90
   3  -5  -3    1.80    0.50
   2  -5  -3   60.29    2.20
   2  -5  -3   56.89    2.60
   1  -5  -3 1002.70   31.10
   1  -5  -3  913.61   30.80
  -1   5   3  994.80   31.10
   0  -5  -3  350.66   11.50
   0   5   3  348.47   11.50
  -1  -5  -3   70.19    2.70
   1   5   3   65.69    2.90
   2   5   3  279.97    8.80
   2   5   3  269.37    8.80
   2   5   3  255.47    8.80
   3   5   3  169.48    5.70
   3   5   3  166.98    5.60
   3   5   3  163.78    5.70
   4   5   3    7.10    0.80
   4   5   3    6.00    0.70
   4   5   3    5.70    0.70
   5   5   3   11.30    0.70
   5   5   3   11.70    0.80
   5   5   3   13.50    0.70
   6  -6  -3    1.20    0.40
   5  -6  -3   16.60    1.00
   5  -6  -3   18.20    1.10
   4  -6  -3   33.50    1.50
   3  -6  -3    9.20    0.90
   3  -6  -3    9.90    0.70
   2  -6  -3    1.60    0.40
   2  -6  -3    0.90    0.30
   1  -6  -3    5.60    0.50
   1  -6  -3    4.90    1.10
   0  -6  -3  423.76   14.00
   1   6   3   12.00    0.90
   1   6   3   11.90    0.80
   2   6   3  210.68    7.20
   2   6   3  213.88    7.10
   2   6   3  214.28    7.10
   3   6   3    0.20    0.30
   3   6   3    0.10    0.40
   3   6   3    0.00    0.40
   4   6   3   52.09    2.10
   4   6   3   51.99    2.00
   4   6   3   52.59    2.20
   5   6   3    3.60    0.40
   5   6   3    4.10    0.50
   5  -7  -3    4.60    0.70
   5  -7  -3    4.00    0.60
   4  -7  -3    2.80    0.70
   4  -7  -3    4.00    0.60
   3  -7  -3   42.20    1.80
   3  -7  -3   45.50    1.90
   2  -7  -3  101.59    3.60
   2  -7  -3  102.69    3.60
   1  -7  -3   25.60    1.30
   1  -7  -3   28.10    1.30
   1  -7  -3   31.00    1.90
  -1   7   3   28.40    1.60
   0  -7  -3  191.48    6.30
   0   7   3  187.68    6.30
  -1  -7  -3  152.38    5.20
   1   7   3  150.88    5.10
  -2  -7  -3  313.77   10.50
   2   7   3  323.67   10.50
   2   7   3  320.67   10.60
   2   7   3  331.27   10.60
  -3  -7  -3   65.69    2.50
   3   7   3   67.29    2.50
   3   7   3   64.89    2.60
   3   7   3   68.39    2.60
  -4  -7  -3    1.30    0.40
   4   7   3    1.80    0.50
   4   7   3    2.10    0.40
   5   7   3   19.00    0.80
   5   7   3   19.70    0.90
   6  -8  -3   13.10    0.90
   5  -8  -3    0.90    0.40
   5  -8  -3    0.10    0.30
   4  -8  -3   74.79    2.80
   4  -8  -3   72.09    2.90
   3  -8  -3  238.78    7.90
   3  -8  -3  230.38    7.80
   2  -8  -3   64.39    2.50
   2  -8  -3   62.09    2.40
   1  -8  -3  178.38    6.00
   1  -8  -3  181.38    6.00
  -1   8   3  169.88    5.90
   0  -8  -3  143.89    4.90
   0   8   3  142.89    4.90
  -1  -8  -3  319.37   10.80
   1   8   3  340.27   10.80
  -2  -8  -3   11.90    0.90
   2   8   3   12.30    1.20
   2   8   3   11.50    0.80
   3   8   3   30.20    1.30
   4   8   3   11.20    0.70
   4   8   3   12.10    0.70
   6  -9  -3   23.90    1.10
   5  -9  -3    5.60    0.60
   4  -9  -3    0.00    0.30
   4  -9  -3   -0.10    0.30
   3  -9  -3   43.80    2.40
   3  -9  -3   45.60    1.90
   2  -9  -3   20.10    1.30
   2  -9  -3   22.00    1.20
   1  -9  -3    4.60    0.80
   1  -9  -3    4.90    0.60
  -1   9   3    3.70    0.80
   0  -9  -3    2.20    0.60
   0  -9  -3    0.90    0.30
   0   9   3    0.90    0.40
  -1  -9  -3  142.39    5.00
   1   9   3  146.39    4.90
  -2  -9  -3    2.10    0.60
  -3  -9  -3  152.18    5.20
   3   9   3  157.88    5.20
   3   9   3  155.18    5.20
  -4  -9  -3   88.89    2.90
   4   9   3   68.99    2.70
   5 -10  -3    6.50    0.60
   4 -10  -3  354.06   11.60
   3 -10  -3   47.40    2.00
   2 -10  -3  120.79    4.20
   1 -10  -3    4.10    0.70
   1 -10  -3    4.40    0.70
   0 -10  -3    0.00    0.40
   0 -10  -3    0.10    0.40
   0  10   3    0.30    0.30
  -1 -10  -3   11.10    0.80
  -1 -10  -3   10.20    0.80
   1  10   3   11.60    0.80
  -2 -10  -3   24.70    1.10
  -2 -10  -3   24.60    1.20
   2  10   3   24.90    1.10
  -3 -10  -3    4.90    0.50
   3  10   3    4.90    0.50
   5 -11  -3    4.90    0.50
   4 -11  -3   58.69    2.20
   3 -11  -3   28.30    1.70
   2 -11  -3   11.00    0.80
  -2  11   3   10.10    0.90
   1 -11  -3   20.70    1.10
   1 -11  -3   20.80    1.10
   0 -11  -3   48.00    1.90
   0 -11  -3   43.60    1.80
   0  11   3   46.90    1.80
  -1 -11  -3    2.90    0.50
  -1 -11  -3    3.30    0.50
   1  11   3    4.70    0.50
  -2 -11  -3   10.40    0.60
  -2 -11  -3    9.90    0.80
   2  11   3   10.20    0.60
  -3 -11  -3   40.10    1.40
   3  11   3   38.60    1.40
   5 -12  -3   31.90    1.20
   4 -12  -3   17.40    0.90
  -4  12   3   16.50    0.90
   3 -12  -3   13.40    0.80
  -3  12   3   14.60    0.90
   2 -12  -3    9.20    0.70
   1 -12  -3    0.60    0.40
   1 -12  -3    0.50    0.30
   0 -12  -3    8.80    0.60
   0 -12  -3    9.10    0.60
  -1 -12  -3   19.50    0.90
  -1 -12  -3   18.50    0.80
   1  12   3   18.80    1.00
  -2 -12  -3   10.20    0.50
   4 -13  -3    7.00    0.50
   3 -13  -3    7.50    0.60
   2 -13  -3    1.50    0.40
   1 -13  -3   37.20    1.50
   0 -13  -3   29.40    1.10
   0 -13  -3   28.40    1.10
   2 -14  -3    0.10    0.20
   0 -14   4   55.09    1.90
   1 -14   4    1.60    0.30
   2 -14   4    6.30    0.40
   3 -14   4    4.10    0.40
  -1 -13   4    0.80    0.30
   0 -13   4    0.20    0.20
  -1  13  -4    2.40    0.60
   1 -13   4    2.50    0.40
  -2  13  -4    4.70    0.60
   2 -13   4    3.90    0.40
   3 -13   4    1.50    0.40
   3 -13   4    2.40    0.40
   4 -13   4    6.40    0.50
   4 -13   4    6.70    0.50
  -2 -12   4   10.40    0.60
  -1 -12   4   77.79    2.80
   0  12  -4    8.90    0.80
   0 -12   4    8.00    0.60
  -1  12  -4   27.40    1.30
   1 -12   4   25.90    1.20
  -2  12  -4    6.90    0.70
   2 -12   4    6.50    0.60
   2 -12   4    6.90    0.70
  -3  12  -4    2.20    0.50
   3 -12   4    2.50    0.50
   3 -12   4    2.10    0.40
  -4  12  -4    0.90    0.40
   4 -12   4    0.40    0.30
   4 -12   4    0.70    0.20
   5 -12   4   75.49    2.50
  -3 -11   4   18.70    0.90
  -2 -11   4  110.49    3.80
   1  11  -4   73.39    2.90
  -1 -11   4   83.39    2.90
   0  11  -4  294.97   10.20
   0 -11   4  321.07   10.10
  -1  11  -4   56.89    2.30
   1 -11   4   61.29    2.30
   1 -11   4   56.69    2.30
  -2  11  -4    6.90    0.70
   2 -11   4    7.00    0.80
   2 -11   4    7.30    0.80
  -3  11  -4   36.10    1.60
   3 -11   4   37.70    1.90
   3 -11   4   37.60    1.60
  -4  11  -4   10.50    0.80
   4 -11   4    9.50    0.70
   4 -11   4   10.00    0.70
   5 -11   4   16.10    0.80
   5 -11   4   15.30    0.80
   4  10  -4   16.80    0.70
   3  10  -4    0.50    0.60
   3  10  -4   -0.30    0.20
  -3 -10   4    0.10    0.30
   2  10  -4    0.90    0.40
  -2 -10   4   -0.10    0.30
   1  10  -4    7.50    0.80
  -1 -10   4    8.30    0.80
   0  10  -4   93.79    3.40
   0 -10   4   94.09    3.40
   1 -10   4    0.70    0.50
   1 -10   4   -0.20    0.30
  -2  10  -4    1.60    0.50
   2 -10   4    2.10    0.70
   2 -10   4    1.80    0.50
  -3  10  -4   27.10    1.40
   3 -10   4   27.50    1.30
   3 -10   4   26.90    1.30
  -4  10  -4   76.79    3.10
  -5  10  -4    6.30    0.80
   5 -10   4    6.20    0.50
   5 -10   4    4.90    0.50
   6 -10   4   23.10    0.90
   4   9  -4   58.59    2.10
   4   9  -4   59.79    2.10
  -4  -9   4   58.49    2.10
   3   9  -4  111.29    3.90
   3   9  -4  111.59    3.80
  -3  -9   4  109.09    3.90
   2   9  -4    4.60    0.90
   2   9  -4    5.50    0.70
   2   9  -4    3.70    1.00
  -2  -9   4    5.60    0.60
   1   9  -4   19.70    1.10
  -1  -9   4   19.60    1.10
   0   9  -4  317.07   10.20
   0  -9   4  301.27   10.20
  -1   9  -4  120.09    4.10
   1  -9   4  109.49    4.00
   1  -9   4  116.29    4.10
  -2   9  -4    1.80    0.50
   2  -9   4    2.70    0.60
   2  -9   4    2.90    0.80
   3  -9   4  160.28    5.60
   3  -9   4  152.48    5.40
  -4   9  -4   67.89    2.70
   4  -9   4   69.59    2.60
   4  -9   4   70.89    2.70
  -5   9  -4    3.40    0.80
   5  -9   4    3.50    0.50
   5  -9   4    3.90    0.60
   6  -9   4    0.20    0.20
   6  -9   4    0.30    0.30
   5   8  -4   25.90    1.00
   5   8  -4   25.20    1.00
   4   8  -4    3.80    0.50
   4   8  -4    3.60    0.40
  -4  -8   4    2.90    0.60
   3   8  -4    0.70    0.30
   3   8  -4    1.40    0.40
  -3  -8   4    1.00    0.40
   2   8  -4    1.80    0.60
   2   8  -4    1.60    0.50
  -2  -8   4    1.90    0.60
   1   8  -4   18.20    1.00
  -1  -8   4   17.40    1.00
   0   8  -4  665.03   21.20
   0  -8   4  653.83   21.10
  -1   8  -4    1.40    0.40
   1  -8   4    2.00    0.60
   1  -8   4    2.80    1.00
  -2   8  -4  327.97   10.30
   2  -8   4  311.47   10.30
   2  -8   4  300.47   10.20
  -3   8  -4  267.37    8.60
   3  -8   4  252.27    8.60
   3  -8   4  254.17    8.50
  -4   8  -4    2.10    0.60
   4  -8   4    1.40    0.40
   4  -8   4    2.80    0.60
  -5   8  -4    9.50    0.90
   5  -8   4   10.10    0.70
   6  -8   4    8.80    0.60
   6  -8   4    8.80    0.60
   5   7  -4    8.80    0.60
   5   7  -4    9.40    0.60
   4   7  -4   49.00    2.00
   4   7  -4   47.60    1.90
   3   7  -4   10.90    0.80
   3   7  -4   11.90    0.90
   2   7  -4   21.40    1.20
   2   7  -4   20.50    1.10
   2   7  -4   21.70    1.20
   1   7  -4   -0.30    0.70
   1   7  -4    0.80    0.30
  -1  -7   4    0.50    0.40
   0   7  -4  163.18    5.50
   0  -7   4  161.68    5.50
  -1   7  -4  126.39    4.30
   1  -7   4  124.59    4.30
  -2   7  -4   18.20    0.90
   2  -7   4   14.10    1.10
   2  -7   4   17.30    1.00
   3  -7   4    0.20    0.30
   3  -7   4    0.10    0.30
  -4   7  -4   26.10    1.30
   4  -7   4   25.00    1.60
   4  -7   4   23.90    1.30
   5  -7   4   24.10    1.20
   5  -7   4   24.40    1.20
   6  -7   4    2.20    0.40
   6  -7   4    2.00    0.50
   6   6  -4    1.40    0.30
   6   6  -4    2.20    0.30
   5   6  -4   10.80    1.10
   5   6  -4    9.70    0.60
   4   6  -4    0.50    0.30
   4   6  -4    0.00    0.30
   3   6  -4   48.70    1.90
   3   6  -4   49.90    2.00
   3   6  -4   49.80    2.10
   2   6  -4    2.20    0.60
   2   6  -4    2.70    0.70
   1   6  -4  589.54   18.90
   0   6  -4   14.40    1.00
   0   6  -4   16.50    0.80
  -1   6  -4    3.80    1.40
  -1   6  -4    6.60    1.10
  -1   6  -4    6.70    0.50
   2  -6   4   43.80    1.80
   2  -6   4   48.20    2.10
   3  -6   4  227.58    7.50
   3  -6   4  219.78    7.40
  -4   6  -4    0.50    0.40
   4  -6   4    0.30    0.30
   4  -6   4    0.20    0.40
   5  -6   4    8.30    0.70
   5  -6   4    6.80    0.70
   6  -6   4    9.50    0.70
   6  -6   4   10.30    0.80
   6   5  -4   10.80    0.70
   6   5  -4   11.10    0.60
   5   5  -4   10.70    1.00
   5   5  -4   10.70    0.70
   4   5  -4    1.50    0.50
   3   5  -4   70.79    2.60
   3   5  -4   69.49    2.70
   3   5  -4   68.89    2.70
   2   5  -4  307.37   10.00
   2   5  -4  313.07   10.10
   2   5  -4  303.77   10.10
   1   5  -4   34.30    1.40
   0   5  -4   81.19    2.80
   0   5  -4   81.39    2.90
  -1   5  -4  604.04   19.80
  -1   5  -4  636.64   19.70
  -1   5  -4  587.84   19.50
  -2   5  -4  188.18    6.70
   3  -5   4    4.90    0.70
   3  -5   4    6.20    0.70
   4  -5   4   20.30    1.10
   4  -5   4   19.90    1.10
   5  -5   4    7.70    0.70
   5  -5   4    7.40    0.70
   6  -5   4    1.40    0.50
   6  -5   4    0.10    0.30
   6   4  -4   10.60    0.70
   6   4  -4   10.10    0.60
   5   4  -4    0.00    0.30
   5   4  -4   -0.30    0.20
   4   4  -4   53.49    2.10
   4   4  -4   52.29    2.10
   3   4  -4   58.19    2.20
   3   4  -4   57.19    2.20
   3   4  -4   57.19    2.30
   2   4  -4   21.00    1.00
   1   4  -4  818.02   26.00
   0   4  -4   59.09    2.10
   0   4  -4   57.99    2.10
  -1   4  -4    3.10    0.40
  -1   4  -4    3.10    0.80
  -2   4  -4  148.29    5.30
   3  -4   4   77.09    2.80
   3  -4   4   77.99    2.80
   4  -4   4    6.30    0.70
   5  -4   4   13.80    0.90
   5  -4   4   13.30    0.90
   6  -4   4   18.70    0.90
   6  -4   4   19.30    1.00
   6   3  -4   19.60    1.00
   6   3  -4   19.30    0.90
   5   3  -4   42.70    1.70
   5   3  -4   42.70    2.20
   4   3  -4    1.60    0.50
   4   3  -4    1.30    0.40
   4   3  -4    2.40    0.80
   3   3  -4  101.59    3.50
   3   3  -4   93.49    3.40
   3   3  -4   94.59    3.40
   2   3  -4   38.50    1.50
   1   3  -4  114.19    4.00
   1   3  -4  122.19    3.90
  -1  -3   4  126.09    4.00
   0   3  -4   50.29    1.80
   0  -3   4   50.49    1.90
  -1   3  -4    0.10    0.30
   1  -3   4    0.20    0.40
  -2   3  -4  224.58    7.70
   3  -3   4  176.88    5.90
   3  -3   4  175.18    5.90
   4  -3   4   40.90    1.70
   4  -3   4   40.80    1.80
   5  -3   4    3.30    0.60
   5  -3   4    4.00    0.60
   6  -3   4   24.70    1.20
   6  -3   4   26.70    1.20
   6   2  -4   43.00    1.60
   6   2  -4   42.70    1.70
   5   2  -4  722.63   23.10
   5   2  -4  716.83   23.00
   4   2  -4   72.69    2.70
   4   2  -4   73.19    2.80
   4   2  -4   73.89    2.80
   3   2  -4   14.00    0.90
   3   2  -4   15.50    1.10
   3   2  -4   16.70    0.90
   2   2  -4   56.69    2.10
  -2  -2   4   54.29    1.90
   1   2  -4   42.40    1.50
  -1  -2   4   42.10    1.50
   0   2  -4  856.41   26.90
   0  -2   4  826.22   26.70
  -1   2  -4  711.03   23.20
   1  -2   4  733.63   23.20
  -2   2  -4  151.08    5.10
   2  -2   4  135.99    5.10
  -3   2  -4  192.88    7.10
   3  -2   4  190.38    6.40
   3  -2   4  194.68    6.50
   4  -2   4    6.80    0.70
   4  -2   4    6.60    0.70
   4  -2   4    7.30    1.20
   5  -2   4    4.30    0.70
   5  -2   4    3.30    0.70
   5  -2   4    4.50    0.70
   6  -2   4    1.40    0.50
   6  -2   4    0.20    0.30
   6   1  -4    2.00    0.40
   6   1  -4    2.90    0.60
   5   1  -4  136.59    4.80
   5   1  -4  136.49    4.70
   4   1  -4   14.20    0.90
   4   1  -4   12.90    1.00
   4   1  -4   13.20    0.80
   3   1  -4   30.30    1.30
  -3  -1   4   28.00    1.40
   2   1  -4   20.90    0.90
   2   1  -4   19.30    0.90
  -2  -1   4   20.10    0.90
   1   1  -4 1274.37   40.70
  -1  -1   4 1292.27   40.60
   0   1  -4 5455.25  175.28
   0  -1   4 5575.64  175.18
  -1   1  -4    5.50    0.50
   1  -1   4    5.20    0.50
  -2   1  -4  177.28    5.90
   2  -1   4  162.68    6.00
  -3   1  -4  634.34   20.50
   3  -1   4  610.04   20.00
   3  -1   4  634.84   20.10
   4  -1   4   19.60    1.10
   4  -1   4   21.60    1.40
   4  -1   4   20.80    1.10
   5  -1   4   14.90    0.90
   5  -1   4   11.70    1.10
   5  -1   4   11.70    0.90
   6  -1   4    1.90    0.40
   6  -1   4    2.20    0.50
   6  -1   4    2.30    0.50
   6   0  -4   22.50    1.20
   6   0  -4   24.20    1.10
   5   0  -4  799.62   25.20
   5   0  -4  783.42   25.10
   5   0  -4  775.22   25.10
   4   0  -4    4.10    0.60
   4   0  -4    4.60    0.60
   4   0  -4    3.20    0.90
   3   0  -4   12.90    0.80
  -3   0   4   11.00    1.10
   2   0  -4  680.43   21.50
   2   0  -4  641.64   21.40
  -2   0   4  691.13   21.40
   1   0  -4  185.78    6.20
  -1   0   4  188.58    6.20
   0   0  -4  216.58    7.20
   0   0   4  222.78    7.20
  -1   0  -4 1521.25   48.40
   1   0   4 1512.15   48.10
  -2   0  -4   46.90    2.00
  -3   0  -4    4.10    1.00
   3   0   4    3.60    0.90
   3   0   4    3.40    0.70
   3   0   4    2.90    0.70
   4   0   4  177.18    6.60
   4   0   4  185.38    6.20
   5   0   4  248.38    8.20
   5   0   4  236.38    8.10
   5   0   4  248.28    8.20
   6   0   4    4.40    0.50
   6   0   4    2.80    0.70
   6   0   4    4.10    0.60
   6  -1  -4    5.90    0.60
   5  -1  -4   90.29    3.30
   5  -1  -4   93.99    3.40
   5  -1  -4   90.79    3.20
   4  -1  -4    0.10    0.30
   4  -1  -4   -0.70    0.60
   4  -1  -4    0.20    0.30
   3  -1  -4  136.39    4.50
  -3   1   4  127.69    4.80
   2  -1  -4   10.70    0.70
   2  -1  -4   12.00    0.70
  -2   1   4   11.60    0.80
   1  -1  -4  167.78    5.60
  -1   1   4  164.98    5.50
   0  -1  -4   44.30    1.70
   0   1   4   44.00    1.70
   1   1   4 1126.99   35.90
  -2  -1  -4    7.10    0.80
   2   1   4    6.50    1.10
  -3  -1  -4    0.40    1.10
   3   1   4    1.50    0.50
   3   1   4    1.90    0.60
   3   1   4    1.20    0.40
   4   1   4  231.98    7.60
   4   1   4  217.88    7.50
   4   1   4  223.88    7.50
   4   1   4  229.08    7.60
   5   1   4   28.00    1.40
   5   1   4   27.20    1.30
   5   1   4   26.30    1.30
   6   1   4    2.80    0.60
   6   1   4    2.80    0.40
   6  -2  -4  109.89    3.90
   6  -2  -4  101.39    3.60
   5  -2  -4   78.99    2.90
   5  -2  -4   81.99    3.00
   4  -2  -4    0.00    0.30
   4  -2  -4    0.00    0.30
   3  -2  -4   20.90    1.00
   2  -2  -4  319.67   10.40
   2  -2  -4  311.27   10.20
  -2   2   4  316.27   10.40
   1  -2  -4  106.69    3.70
  -1   2   4  105.29    3.70
   0  -2  -4   52.59    2.00
   0   2   4   54.99    2.10
  -1  -2  -4  228.98    7.80
   1   2   4  237.28    7.80
  -2  -2  -4    2.10    0.60
   2   2   4    3.50    1.20
   3   2   4   41.70    1.70
   3   2   4   42.70    1.70
   3   2   4   41.90    1.80
   3   2   4   40.20    1.80
   4   2   4    0.10    0.40
   4   2   4    0.20    0.50
   4   2   4    0.40    0.30
   4   2   4    0.00    0.40
   5   2   4   74.69    2.80
   5   2   4   73.69    2.70
   5   2   4   72.49    2.80
   6   2   4    0.80    0.30
   6   2   4    2.00    0.50
   6  -3  -4   12.20    1.00
   5  -3  -4   61.69    2.30
   5  -3  -4   53.59    2.10
   4  -3  -4   56.09    2.20
   4  -3  -4   51.69    2.00
   2  -3  -4  237.98    8.20
   2  -3  -4  247.68    7.90
  -2   3   4  236.68    8.10
   1  -3  -4   23.10    1.10
  -1   3   4   20.90    1.10
   0  -3  -4  910.51   31.80
   0   3   4 1076.99   31.70
  -1  -3  -4  421.96   13.90
   1   3   4  431.06   14.00
  -2  -3  -4   37.40    1.80
   3   3   4    1.00    0.30
   3   3   4    0.70    0.40
   3   3   4    0.90    0.30
   3   3   4    1.30    0.40
   4   3   4  200.88    6.90
   4   3   4  195.78    7.10
   4   3   4  207.88    6.80
   4   3   4  208.28    6.80
   5   3   4    1.00    0.50
   5   3   4    2.10    0.60
   5   3   4    0.30    0.30
   6   3   4    1.30    0.30
   6   3   4    1.80    0.40
   6  -4  -4  150.28    5.20
   5  -4  -4   30.30    1.80
   4  -4  -4   52.49    2.10
   4  -4  -4   58.49    2.30
   3  -4  -4  104.69    3.70
   2  -4  -4  726.93   23.40
   2  -4  -4  741.03   23.80
   1  -4  -4  507.55   16.30
   1  -4  -4  512.45   16.50
  -1   4   4  505.85   16.60
   0  -4  -4  333.17   11.10
   0   4   4  339.07   11.10
  -1  -4  -4   12.00    1.00
   1   4   4   11.70    1.30
   2   4   4    0.50    0.50
   2   4   4    0.30    0.30
   2   4   4   -0.40    0.40
   2   4   4    0.10    0.40
   3   4   4    6.20    0.90
   3   4   4    6.50    0.70
   3   4   4    5.80    0.70
   4   4   4    0.20    0.40
   4   4   4    0.60    0.30
   5   4   4    2.30    0.50
   5   4   4    1.80    0.50
   5   4   4    2.40    0.60
   6   4   4   20.70    0.90
   6  -5  -4   57.69    2.30
   5  -5  -4   52.39    2.20
   4  -5  -4   15.00    1.30
   4  -5  -4   18.60    1.10
   3  -5  -4    3.30    0.50
   3  -5  -4    2.20    0.50
   2  -5  -4   74.09    2.60
   2  -5  -4   70.69    3.10
   1  -5  -4  167.78    6.00
   1  -5  -4  169.18    5.60
   0  -5  -4  950.80   30.60
  -1  -5  -4  150.38    5.60
   1   5   4  164.18    5.30
   2   5   4   22.10    1.20
   2   5   4   20.00    1.20
   2   5   4   21.80    1.10
   3   5   4   68.79    2.70
   3   5   4   67.19    2.60
   3   5   4   65.39    2.50
   4   5   4   72.79    2.70
   4   5   4   71.79    2.80
   4   5   4   71.99    2.70
  -5  -5  -4    9.60    0.70
   5   5   4    9.60    0.60
   5   5   4    9.80    0.70
   5   5   4   10.20    0.60
   6  -6  -4   14.70    1.00
   5  -6  -4   71.79    2.70
   5  -6  -4   70.49    2.80
   4  -6  -4    5.90    0.80
   4  -6  -4    8.10    0.70
   3  -6  -4   42.70    1.80
   3  -6  -4   41.70    1.80
   2  -6  -4  146.49    5.00
   2  -6  -4  146.79    5.00
   1  -6  -4   34.80    1.50
   1  -6  -4   33.20    1.40
   1  -6  -4   29.80    2.10
   0  -6  -4    0.00    0.30
   0  -6  -4    2.50    1.00
   0   6   4    0.60    0.30
   1   6   4    1.40    0.50
   1   6   4    1.30    0.70
   2   6   4    2.90    0.60
   2   6   4    2.10    0.50
   2   6   4    2.00    0.60
   3   6   4  512.15   16.40
   3   6   4  504.25   16.30
   3   6   4  503.75   16.40
   4   6   4   70.79    2.60
   4   6   4   70.99    2.70
   4   6   4   67.99    2.60
   5   6   4    2.00    0.40
   5   6   4    1.50    0.40
   6  -7  -4    2.10    0.60
   5  -7  -4  231.88    7.50
   5  -7  -4  222.08    7.70
   4  -7  -4 1197.58   38.70
   4  -7  -4 1234.88   38.80
   3  -7  -4  458.65   14.80
   3  -7  -4  447.26   14.70
   2  -7  -4   37.90    1.60
   2  -7  -4   38.60    1.60
  -2   7   4   30.50    1.50
   1  -7  -4   15.10    0.90
   1  -7  -4   14.70    0.90
  -1   7   4   15.20    0.90
   0  -7  -4  120.09    4.10
   0   7   4  113.89    4.00
  -1  -7  -4  197.78    6.90
   1   7   4  210.08    6.80
  -2  -7  -4    3.20    0.60
   2   7   4    2.60    0.60
   2   7   4    3.40    0.90
   2   7   4    4.50    0.60
  -3  -7  -4  305.27   10.00
   3   7   4  311.47   10.00
   3   7   4  298.57   10.00
   3   7   4  300.67   10.00
  -4  -7  -4   13.90    0.80
   4   7   4   13.80    0.80
   4   7   4   13.70    0.70
   5   7   4    0.00    0.20
   5   7   4   -0.30    0.20
   5  -8  -4    3.80    0.70
   5  -8  -4    3.70    0.60
   4  -8  -4  184.88    6.10
   4  -8  -4  175.48    6.20
   3  -8  -4  158.68    5.40
   3  -8  -4  149.39    5.30
   2  -8  -4    3.60    0.60
  -2   8   4    4.50    1.00
   1  -8  -4    3.80    0.90
  -1   8   4    2.80    0.50
   0  -8  -4   11.20    0.80
   0   8   4   12.50    0.80
  -1  -8  -4  370.66   12.20
   1   8   4  376.46   12.10
  -2  -8  -4  129.29    4.40
   2   8   4  126.49    4.40
   2   8   4  124.79    4.50
  -3  -8  -4   80.99    2.90
   3   8   4   80.09    2.90
   3   8   4   79.89    2.90
   4   8   4   11.90    0.60
   4   8   4   11.60    0.70
   5  -9  -4   13.20    0.90
   5  -9  -4   14.80    0.90
   4  -9  -4    4.90    0.70
   4  -9  -4    7.00    0.70
   3  -9  -4    8.80    0.80
   3  -9  -4    8.40    0.80
   2  -9  -4    0.30    0.30
   1  -9  -4   72.99    2.80
   1  -9  -4   70.99    2.70
  -1   9   4   70.39    2.60
   0  -9  -4   15.50    1.00
   0  -9  -4   17.10    1.00
   0   9   4   15.70    0.90
  -1  -9  -4  153.58    5.40
   1   9   4  161.68    5.40
  -2  -9  -4    1.30    0.40
   2   9   4    1.00    0.30
  -3  -9  -4    2.90    0.50
   3   9   4    2.30    0.40
   3   9   4    2.30    0.50
  -4  -9  -4    3.10    0.30
   4   9   4    2.00    0.30
   5 -10  -4    4.60    0.60
   4 -10  -4    8.40    0.70
   3 -10  -4   31.70    1.50
   2 -10  -4   28.20    1.40
   1 -10  -4   25.50    1.20
   1 -10  -4   23.80    1.30
  -1  10   4   23.00    1.20
   0 -10  -4    9.20    0.80
   0 -10  -4    9.40    0.70
   0  10   4    9.60    0.70
  -1 -10  -4   12.20    1.00
  -1 -10  -4   12.40    0.80
   1  10   4   13.30    0.80
  -2 -10  -4    0.70    0.30
  -2 -10  -4    0.50    0.30
   2  10   4    0.50    0.20
   3  10   4    1.20    0.30
   5 -11  -4    7.60    0.60
   4 -11  -4   31.40    1.30
   3 -11  -4    0.00    0.30
   2 -11  -4   31.90    1.50
   1 -11  -4   52.69    2.20
   1 -11  -4   60.39    2.20
   0 -11  -4   -0.20    0.20
   0 -11  -4    0.60    0.30
   0  11   4    0.10    0.30
  -1 -11  -4   34.30    1.40
  -1 -11  -4   35.70    1.40
   1  11   4   35.10    1.40
  -2 -11  -4   27.90    1.10
  -2 -11  -4   29.40    1.20
   2  11   4   28.90    1.10
   4 -12  -4   23.30    1.00
   3 -12  -4   48.50    1.80
  -3  12   4   46.10    2.00
   2 -12  -4   18.60    0.90
   1 -12  -4    0.60    0.20
   0 -12  -4    1.60    0.40
   0 -12  -4    1.90    0.40
  -1 -12  -4    0.00    0.30
  -1 -12  -4    0.10    0.20
   1  12   4   -0.40    0.30
   4 -13  -4    7.10    0.40
   2 -13  -4    4.80    0.40
   1 -13  -4   14.20    0.70
   0 -13  -4    0.00    0.20
   0 -14   5   -0.10    0.20
   1 -14   5    1.50    0.30
   2 -14   5    0.20    0.20
  -1 -13   5   41.80    1.60
   0 -13   5   25.10    1.10
  -1  13  -5   20.70    1.10
   1 -13   5   20.00    0.90
  -2  13  -5    5.20    0.60
   2 -13   5    4.50    0.40
  -3  13  -5    8.30    0.70
   3 -13   5    9.00    0.60
   4 -13   5    0.60    0.20
  -1 -12   5    8.70    0.60
   0  12  -5   59.19    2.30
   0 -12   5   57.69    2.20
  -1  12  -5    1.50    0.50
   1 -12   5    2.00    0.40
  -2  12  -5   48.90    2.00
   2 -12   5   47.90    1.90
   2 -12   5   48.20    1.90
  -3  12  -5   10.20    0.80
   3 -12   5   10.20    0.60
   3 -12   5    9.60    0.70
  -4  12  -5   14.50    0.80
   4 -12   5   14.10    0.70
   4 -12   5   14.10    0.70
  -3 -11   5    3.80    0.50
  -2 -11   5   18.90    0.90
   1  11  -5    4.90    0.80
  -1 -11   5    5.50    0.60
   0  11  -5   16.30    1.00
   0 -11   5   16.70    0.90
  -1  11  -5    6.60    0.70
   1 -11   5    7.80    0.70
  -2  11  -5   26.60    1.50
   2 -11   5   27.20    1.30
   2 -11   5   29.10    1.30
  -3  11  -5   31.40    1.50
   3 -11   5   29.40    1.40
   3 -11   5   31.00    1.30
  -4  11  -5   18.10    1.00
   4 -11   5   17.70    0.90
   4 -11   5   17.70    1.00
   5 -11   5   15.10    0.70
   3  10  -5   27.70    1.30
   3  10  -5   29.10    1.20
  -3 -10   5   28.60    1.20
   1  10  -5    6.30    0.70
  -1 -10   5    7.40    0.70
   0  10  -5  259.97    8.80
   0 -10   5  267.17    8.70
  -1  10  -5  154.28    5.70
   1 -10   5  165.78    5.50
  -2  10  -5  191.28    6.80
   2 -10   5  204.58    6.70
   2 -10   5  207.38    6.90
  -3  10  -5   46.50    2.00
   3 -10   5   51.19    2.00
  -4  10  -5   32.10    1.50
   4 -10   5   31.90    1.40
   4 -10   5   31.40    1.40
   5 -10   5    9.30    0.60
   5 -10   5    8.80    0.60
   4   9  -5    4.70    0.50
   4   9  -5    3.90    0.40
   3   9  -5   12.80    0.80
   3   9  -5   13.00    0.90
  -3  -9   5   13.70    0.80
   2   9  -5   14.90    1.00
   2   9  -5   12.40    0.90
   2   9  -5   12.00    1.00
  -2  -9   5   15.00    0.90
   1   9  -5   81.09    3.00
  -1  -9   5   78.49    3.00
   0   9  -5   60.19    2.40
   0  -9   5   57.99    2.30
  -1   9  -5   18.50    1.00
   1  -9   5   17.50    1.00
  -2   9  -5  386.56   12.40
   2  -9   5  367.56   12.30
   2  -9   5  376.46   12.30
  -3   9  -5   56.99    2.30
   3  -9   5   56.99    2.20
   3  -9   5   57.59    2.30
  -4   9  -5    8.40    0.80
   4  -9   5    9.90    0.80
   4  -9   5   10.80    0.70
   5  -9   5    1.90    0.40
   5  -9   5    2.30    0.40
   6  -9   5    6.70    0.50
   6  -9   5    6.30    0.50
   5   8  -5    0.50    0.20
   5   8  -5    0.10    0.20
   4   8  -5    0.40    0.30
   4   8  -5    0.50    0.20
   3   8  -5   95.29    3.40
   3   8  -5   92.49    3.30
  -3  -8   5   95.49    3.40
   2   8  -5    2.40    0.70
   2   8  -5    2.20    0.60
   2   8  -5    1.90    0.50
  -2  -8   5    3.90    0.60
   1   8  -5   24.10    1.20
  -1  -8   5   24.40    1.40
   0   8  -5    5.30    0.60
   0  -8   5    5.30    0.60
  -1   8  -5   74.19    2.70
   1  -8   5   71.59    2.70
  -2   8  -5  246.58    8.00
   2  -8   5  232.58    7.90
   2  -8   5  233.38    7.90
  -3   8  -5  190.88    6.20
   3  -8   5  174.58    6.10
   3  -8   5  174.38    6.10
  -4   8  -5    0.50    0.30
   4  -8   5    1.30    0.40
   4  -8   5    0.80    0.30
   5  -8   5    0.20    0.20
   5  -8   5    0.20    0.30
   6  -8   5   13.20    0.80
   6  -8   5   13.50    0.70
   5   7  -5    1.90    0.50
   5   7  -5    2.30    0.30
   4   7  -5    1.70    0.40
   4   7  -5    1.50    0.50
   3   7  -5   27.80    1.40
   3   7  -5   27.40    1.20
   3   7  -5   26.30    1.50
  -3  -7   5   27.60    1.30
   2   7  -5   29.30    1.40
   2   7  -5   29.30    1.40
  -2  -7   5   31.90    1.40
   1   7  -5  194.88    6.40
   1   7  -5  176.38    6.30
  -1  -7   5  192.58    6.30
   0   7  -5    2.20    0.50
  -1   7  -5  194.38    6.50
   1  -7   5  190.28    6.40
  -2   7  -5   90.19    3.20
   2  -7   5   90.19    3.20
   2  -7   5   87.29    3.20
  -3   7  -5  489.15   15.00
   3  -7   5  445.96   14.90
   3  -7   5  451.15   15.00
  -4   7  -5   64.99    2.70
   4  -7   5   69.99    2.60
   4  -7   5   69.69    2.60
   5  -7   5  100.69    3.70
   5  -7   5  103.09    3.60
   6  -7   5    4.80    0.50
   6  -7   5    4.10    0.50
   6   6  -5    0.30    0.10
   6   6  -5    0.20    0.20
   5   6  -5   71.19    2.50
   5   6  -5   68.09    2.50
   4   6  -5    0.70    0.20
   4   6  -5    0.20    0.30
   3   6  -5    1.00    0.30
   3   6  -5    0.30    0.40
   3   6  -5    0.90    0.40
   2   6  -5   52.89    2.00
   2   6  -5   51.99    2.10
   2   6  -5   53.89    2.10
  -2  -6   5   50.69    2.10
   1   6  -5   10.40    0.70
  -1  -6   5   11.20    0.90
   0   6  -5    0.10    0.20
  -1   6  -5  234.48    8.10
  -1   6  -5  246.48    7.80
   1  -6   5  227.58    7.80
  -2   6  -5    0.20    0.30
   2  -6   5    0.40    0.40
   2  -6   5    1.20    0.50
  -3   6  -5    0.20    0.30
   3  -6   5    0.20    0.40
   3  -6   5    0.60    0.40
  -4   6  -5   10.50    1.00
   4  -6   5   10.50    0.80
   4  -6   5    9.40    0.80
   5  -6   5   30.70    1.40
   5  -6   5   31.60    1.40
   6  -6   5   44.60    1.70
   6  -6   5   45.80    1.70
   6   5  -5    7.20    0.50
   6   5  -5    6.00    0.40
   5   5  -5   11.10    0.70
   5   5  -5   12.20    0.80
   4   5  -5   52.79    2.20
   4   5  -5   56.59    2.20
   3   5  -5   67.19    2.50
   3   5  -5   66.29    2.80
   3   5  -5   67.29    2.60
   2   5  -5   73.79    2.80
   2   5  -5   81.59    2.80
   2   5  -5   72.59    2.70
   1   5  -5   97.99    3.40
   0   5  -5   73.69    2.80
   0   5  -5   77.19    2.90
   0   5  -5   77.99    2.70
  -1   5  -5  248.38    8.20
  -1   5  -5  235.08    7.90
  -2   5  -5  525.65   16.50
   2  -5   5  503.25   16.50
  -3   5  -5   37.90    1.60
   3  -5   5   40.20    1.70
   3  -5   5   37.00    1.70
   4  -5   5   10.30    0.90
   4  -5   5   11.20    0.80
   5  -5   5   18.20    1.10
   5  -5   5   20.00    1.10
   6  -5   5    3.00    0.40
   6  -5   5    3.30    0.50
   6   4  -5   36.40    1.40
   6   4  -5   35.60    1.40
   5   4  -5   60.09    2.20
   5   4  -5   59.69    2.40
   4   4  -5    1.00    0.40
   4   4  -5    1.60    0.50
   3   4  -5    0.60    0.40
   3   4  -5    0.60    0.30
   3   4  -5    0.90    0.30
   2   4  -5   63.69    2.50
   2   4  -5   60.49    2.60
   1   4  -5  120.39    4.10
   0   4  -5  415.86   13.70
   0   4  -5  435.76   13.80
  -1   4  -5    6.60    0.60
  -1   4  -5    8.60    0.80
  -2   4  -5  531.65   17.40
  -2   4  -5  523.05   16.90
  -3   4  -5   40.70    1.70
   3  -4   5   40.20    1.70
   3  -4   5   39.80    1.70
   4  -4   5   54.09    2.20
   4  -4   5   54.39    2.10
   5  -4   5   12.90    0.90
   5  -4   5   12.60    0.90
   6  -4   5    0.50    0.30
   6  -4   5    0.40    0.30
   6   3  -5   63.09    2.30
   6   3  -5   65.29    2.30
   5   3  -5   43.80    1.70
   5   3  -5   43.30    1.80
   4   3  -5    1.60    0.50
   4   3  -5    1.90    0.70
   4   3  -5    1.80    0.70
   3   3  -5  110.09    3.90
   3   3  -5  114.19    3.90
   3   3  -5  109.69    3.80
   2   3  -5  222.28    7.30
   1   3  -5  184.58    5.90
   1   3  -5  166.68    5.90
  -1  -3   5  186.78    5.90
   0   3  -5  125.59    4.30
   0   3  -5  123.69    4.20
   0  -3   5  127.19    4.30
  -1   3  -5    2.80    0.50
  -1   3  -5    2.10    0.60
   1  -3   5    3.00    0.70
  -2   3  -5 1299.17   42.80
  -2   3  -5 1409.16   43.30
   3  -3   5  207.08    7.00
   3  -3   5  214.08    7.00
   4  -3   5    6.80    0.70
   4  -3   5    6.50    0.80
   5  -3   5   39.40    1.70
   5  -3   5   38.50    1.70
   6  -3   5    2.60    0.50
   6  -3   5    3.50    0.50
   6   2  -5  175.08    5.80
   6   2  -5  169.38    5.70
   5   2  -5  822.82   26.00
   5   2  -5  783.92   26.10
   5   2  -5  833.32   26.00
   4   2  -5   86.09    3.20
   4   2  -5   84.29    3.40
   3   2  -5   18.40    1.00
   3   2  -5   19.50    1.00
   3   2  -5   18.70    1.10
   2   2  -5   10.70    0.70
   2   2  -5   11.40    0.70
  -2  -2   5   11.10    0.70
   1   2  -5 1386.26   43.80
   1   2  -5 1376.76   43.80
  -1  -2   5 1388.56   43.80
   0   2  -5  964.30   30.70
   0  -2   5  964.50   30.70
  -1   2  -5  631.64   20.30
  -2   2  -5  327.97   11.00
   3  -2   5    0.50    0.50
   3  -2   5    0.10    0.40
   3  -2   5    0.70    0.60
   4  -2   5  214.28    7.30
   4  -2   5  208.28    7.20
   4  -2   5  221.08    7.20
   5  -2   5    8.30    1.10
   5  -2   5    8.80    0.70
   5  -2   5    9.50    0.90
   6  -2   5    4.30    0.50
   6  -2   5    6.10    0.60
   6   1  -5   26.40    1.10
   6   1  -5   27.20    1.20
   5   1  -5   16.80    1.10
   5   1  -5   17.70    1.20
   5   1  -5   17.30    1.00
   4   1  -5    4.50    0.80
   4   1  -5    3.30    0.60
   4   1  -5    3.10    0.70
   3   1  -5    1.10    0.30
   3   1  -5    1.80    0.50
   2   1  -5   15.30    0.90
   2   1  -5   15.70    0.80
  -2  -1   5   14.30    0.90
   1   1  -5  292.07    9.50
   1   1  -5  286.67    9.40
  -1  -1   5  293.87    9.50
   0   1  -5  177.18    5.90
   0  -1   5  172.98    5.90
  -2   1  -5  712.53   23.00
   3  -1   5  132.39    4.60
   3  -1   5  132.19    4.50
   4  -1   5    7.70    0.80
   4  -1   5    9.60    0.80
   4  -1   5    5.50    1.00
   5  -1   5  255.47    8.40
   5  -1   5  254.47    8.40
   5  -1   5  250.47    8.40
   6  -1   5    4.80    0.50
   6  -1   5    5.10    0.50
   6  -1   5    5.00    0.80
   6   0  -5    0.80    0.30
   6   0  -5    0.80    0.40
   5   0  -5    8.10    0.90
   5   0  -5    7.30    0.60
   4   0  -5   71.09    2.70
   4   0  -5   73.39    2.70
   4   0  -5   70.49    2.60
   2   0  -5    6.20    0.50
   2   0  -5    5.00    0.60
  -2   0   5    5.70    0.70
   1   0  -5   13.90    0.80
  -1   0   5   13.50    0.80
   0   0  -5   19.50    1.00
   0   0   5   18.90    1.00
  -1   0  -5   19.70    1.10
   1   0   5   21.40    1.20
  -2   0  -5   34.60    1.70
   3   0   5   30.30    1.40
   3   0   5   28.60    1.30
   3   0   5   29.70    1.50
   4   0   5  127.69    4.50
   4   0   5  128.09    4.40
   4   0   5  126.69    4.50
   5   0   5  100.49    3.60
   5   0   5   98.99    3.50
   5   0   5   95.49    3.70
   6   0   5    4.70    0.50
   6   0   5    3.70    0.50
   6   0   5    4.30    0.70
   6  -1  -5    0.90    0.80
   6  -1  -5    0.50    0.30
   5  -1  -5    5.50    0.90
   5  -1  -5    4.30    0.60
   5  -1  -5    5.80    0.80
   4  -1  -5   61.59    2.50
   4  -1  -5   63.59    2.30
   4  -1  -5   63.49    2.50
   3  -1  -5  165.78    5.90
   2  -1  -5 2773.22   85.59
   2  -1  -5 2688.13   85.49
  -2   1   5 2596.64   84.99
   1  -1  -5  102.99    3.60
  -1   1   5  101.29    3.60
   0  -1  -5  200.78    6.90
   0   1   5  203.78    6.80
  -1  -1  -5   59.69    2.30
   1   1   5   58.69    2.40
  -2  -1  -5    4.50    0.90
   3   1   5  254.37    8.80
   3   1   5  281.27    8.90
   3   1   5  271.07    8.80
   3   1   5  268.77    8.90
   4   1   5   91.09    3.20
   4   1   5   77.29    3.30
   4   1   5   93.59    3.30
   4   1   5   93.59    3.40
   5   1   5    1.80    0.50
   5   1   5    1.20    0.30
   5   1   5    1.00    0.40
   6   1   5   28.80    1.20
   6   1   5   30.00    1.20
   6  -2  -5   38.60    1.50
   6  -2  -5   37.80    1.70
   5  -2  -5   21.80    1.30
   5  -2  -5   23.90    1.10
   4  -2  -5    6.70    0.70
   4  -2  -5    7.30    0.70
   3  -2  -5   36.20    1.50
   3  -2  -5   34.00    2.10
   2  -2  -5    6.00    0.50
   2  -2  -5    6.00    0.80
  -2   2   5    6.20    0.90
   1  -2  -5    5.00    0.60
  -1   2   5    4.60    0.70
   0  -2  -5    9.70    0.70
   0   2   5   12.20    0.90
  -1  -2  -5   65.89    2.60
   1   2   5   63.79    2.70
  -2  -2  -5  304.27   10.20
   2   2   5  292.57    9.80
   2   2   5  308.47    9.90
   3   2   5   44.30    1.90
   3   2   5   44.50    1.80
   3   2   5   46.10    1.90
   3   2   5   46.60    1.90
   4   2   5  112.79    4.00
   4   2   5  117.79    4.20
   4   2   5  116.49    4.20
   4   2   5  117.19    4.10
   5   2   5    3.50    1.00
   5   2   5    2.60    0.70
   6   2   5   21.60    0.90
   6  -3  -5   27.90    1.40
   5  -3  -5    0.70    0.40
   5  -3  -5    0.60    0.30
   4  -3  -5  119.99    4.20
   4  -3  -5  131.39    4.70
   3  -3  -5   78.59    2.90
   2  -3  -5   77.09    3.20
   2  -3  -5   83.29    2.90
   1  -3  -5  209.48    6.70
  -1   3   5  195.38    6.90
   0  -3  -5   31.40    1.50
   0   3   5   30.10    1.60
  -1  -3  -5   79.19    3.10
  -2  -3  -5  104.49    4.40
   2   3   5  114.69    4.00
   2   3   5  115.59    4.00
   2   3   5  118.19    4.00
   2   3   5  116.59    3.90
   3   3   5    1.60    0.40
   3   3   5    1.40    0.60
   3   3   5    1.60    0.50
   4   3   5    0.50    0.40
   4   3   5    2.00    0.70
   4   3   5    0.80    0.40
   4   3   5    0.40    0.40
   5   3   5    0.50    0.30
   5   3   5   -0.30    0.30
   5   3   5    0.00    0.30
   6   3   5    6.30    0.50
   6   3   5    6.10    0.40
   6  -4  -5   10.20    0.90
   5  -4  -5    0.30    0.40
   5  -4  -5    0.20    0.30
   4  -4  -5  140.49    4.90
   4  -4  -5  137.89    4.70
   3  -4  -5   66.49    2.50
   3  -4  -5   71.49    2.60
   2  -4  -5  203.78    6.70
   2  -4  -5  196.98    7.10
   1  -4  -5  217.18    7.40
   1  -4  -5  208.98    7.00
   0  -4  -5   29.20    1.50
  -1  -4  -5  182.38    6.50
   1   4   5  185.48    6.10
   2   4   5  102.49    3.70
   2   4   5  101.69    3.70
   2   4   5  104.89    3.70
   2   4   5  108.09    3.60
   3   4   5  477.95   15.50
   3   4   5  473.55   15.70
   3   4   5  473.65   15.40
   3   4   5  483.55   15.40
   4   4   5   61.59    2.60
   4   4   5   63.49    2.40
   4   4   5   62.79    2.40
   5   4   5    1.50    0.50
   5   4   5    1.20    0.30
   5   4   5    1.80    0.50
   6  -5  -5   38.80    1.70
   5  -5  -5    2.20    0.60
   4  -5  -5    0.70    0.30
   3  -5  -5  122.59    4.20
   3  -5  -5  115.09    4.10
   3  -5  -5  114.49    4.00
   2  -5  -5   66.09    2.50
   1  -5  -5   21.80    1.10
   1  -5  -5   17.80    1.50
   0  -5  -5   13.90    1.40
   0   5   5   13.80    0.80
   1   5   5  108.39    3.70
   1   5   5  105.19    3.60
   1   5   5   99.19    3.70
   2   5   5   43.80    1.70
   2   5   5   43.50    1.80
   2   5   5   42.50    1.90
   3   5   5   48.40    1.90
   3   5   5   43.80    1.90
   3   5   5   45.40    2.00
   4   5   5   98.59    3.60
   4   5   5   99.89    3.80
   4   5   5   96.79    3.50
   5   5   5   12.20    0.70
   5   5   5   12.30    0.70
   5   5   5   11.20    0.70
   6  -6  -5   43.90    1.90
   5  -6  -5  130.89    4.70
   4  -6  -5  475.65   15.20
   4  -6  -5  458.65   15.10
   3  -6  -5  106.49    3.80
   3  -6  -5  106.29    3.80
   2  -6  -5  106.89    3.80
   2  -6  -5  104.59    3.70
   1  -6  -5   -0.10    0.40
   1  -6  -5    0.70    0.40
  -1   6   5   -0.20    0.30
   0  -6  -5  115.09    4.00
   0   6   5  116.29    4.00
   1   6   5   52.49    2.00
   1   6   5   46.60    2.10
   2   6   5  176.78    5.90
   2   6   5  169.58    6.00
   2   6   5  175.18    5.90
   3   6   5  572.74   18.60
   3   6   5  583.74   18.70
   3   6   5  576.64   18.60
  -4  -6  -5   12.70    0.80
   4   6   5   11.40    0.70
   4   6   5   11.50    0.70
   4   6   5   10.60    1.30
   5   6   5    3.30    0.40
   5   6   5    3.70    0.40
   6  -7  -5    0.70    0.30
   5  -7  -5   18.70    1.10
   5  -7  -5   19.10    1.20
   4  -7  -5    2.20    0.60
   4  -7  -5    2.90    0.80
   3  -7  -5  208.08    7.00
   2  -7  -5    4.90    0.70
   2  -7  -5    4.70    0.70
  -2   7   5    5.30    0.80
   1  -7  -5   83.19    3.00
   1  -7  -5   84.89    3.10
  -1   7   5   81.29    2.90
   0  -7  -5   40.80    1.70
   0   7   5   40.10    1.60
  -1  -7  -5  194.18    6.40
   1   7   5  176.58    6.60
   1   7   5  195.38    6.30
  -2  -7  -5    0.40    0.30
   2   7   5   -0.40    0.50
   2   7   5   -0.20    0.20
  -3  -7  -5   63.89    2.40
   3   7   5   63.09    2.40
   3   7   5   61.39    2.30
   3   7   5   60.29    2.40
  -4  -7  -5   63.29    2.30
   4   7   5   65.09    2.40
   4   7   5   63.39    2.30
   6  -8  -5    1.70    0.60
   5  -8  -5   14.40    1.00
   5  -8  -5   16.20    1.00
   4  -8  -5    1.10    0.40
   4  -8  -5    0.90    0.40
   3  -8  -5   74.89    2.80
   3  -8  -5   70.69    2.80
   2  -8  -5    8.00    0.80
   2  -8  -5    7.50    0.80
  -2   8   5    7.30    0.80
   1  -8  -5    4.20    0.70
  -1   8   5    4.60    0.70
   0  -8  -5   84.39    3.10
   0   8   5   85.59    3.00
  -1  -8  -5  161.48    5.50
   1   8   5  158.48    5.50
  -2  -8  -5   27.20    1.30
   2   8   5   27.60    1.20
   2   8   5   25.60    1.50
  -3  -8  -5  156.58    5.20
   3   8   5  154.18    5.20
   3   8   5  152.28    5.20
  -4  -8  -5    6.80    0.70
   4   8   5    5.00    0.60
   4   8   5    5.10    0.50
   5  -9  -5   41.60    1.70
   5  -9  -5   43.30    1.80
   4  -9  -5    2.10    0.60
   3  -9  -5  159.28    5.30
   3  -9  -5  148.69    5.30
   2  -9  -5   43.60    1.80
  -2   9   5   39.30    1.70
   1  -9  -5   17.50    1.00
  -1   9   5   18.30    1.00
   0  -9  -5   17.20    1.10
   0  -9  -5   19.20    1.10
   0   9   5   18.60    1.00
  -1  -9  -5    0.30    0.30
   1   9   5    1.50    0.50
  -2  -9  -5    7.90    0.60
   2   9   5    7.30    0.60
  -3  -9  -5   37.20    1.40
   3   9   5   36.20    1.40
   5 -10  -5    3.20    0.70
   4 -10  -5   46.50    1.80
   3 -10  -5   19.10    1.10
   2 -10  -5   90.19    3.30
   1 -10  -5  160.18    5.50
  -1  10   5  162.58    5.40
   0 -10  -5    6.70    1.10
   0 -10  -5    6.90    0.60
   0  10   5    7.20    0.70
  -1 -10  -5   20.70    1.00
  -1 -10  -5   20.50    1.00
   1  10   5   20.50    1.00
  -2 -10  -5    0.60    0.30
  -2 -10  -5    1.30    0.40
   2  10   5    1.30    0.40
  -3 -10  -5    0.60    0.30
   3  10   5    0.10    0.20
   5 -11  -5    8.60    0.70
   4 -11  -5   28.70    1.20
   3 -11  -5   13.10    0.80
   2 -11  -5   13.40    0.80
   1 -11  -5    7.60    0.60
  -1  11   5    8.00    0.90
   0 -11  -5    5.00    0.50
   0 -11  -5    7.00    0.70
   0  11   5    5.70    0.60
  -1 -11  -5    0.50    0.30
   1  11   5    0.60    0.20
  -2 -11  -5    3.40    0.50
  -2 -11  -5    2.90    0.40
   2  11   5    3.50    0.40
   4 -12  -5   23.40    1.00
   3 -12  -5    0.70    0.20
   2 -12  -5    1.40    0.40
   1 -12  -5   17.20    0.90
   0 -12  -5    2.10    0.40
  -1 -12  -5    1.90    0.40
   3 -13  -5    2.40    0.40
   2 -13  -5    3.00    0.40
   1 -13  -5   51.49    1.80
   0 -13  -5   42.60    1.50
   1 -14   6    2.80    0.30
   2 -14   6    0.30    0.20
  -1 -13   6    0.30    0.30
   0 -13   6    4.70    0.40
  -1  13  -6   20.20    1.00
   1 -13   6   19.10    0.90
  -2  13  -6    3.00    0.50
   2 -13   6    3.00    0.40
   3 -13   6    0.00    0.20
  -2 -12   6   93.49    3.10
   1  12  -6    1.80    0.70
  -1 -12   6    2.60    0.40
   0  12  -6  126.69    4.40
   0 -12   6  126.89    4.30
  -1  12  -6   25.10    1.20
   1 -12   6   26.40    1.20
  -2  12  -6    1.90    0.50
   2 -12   6    2.70    0.40
  -3  12  -6    2.70    0.50
   3 -12   6    2.90    0.70
   3 -12   6    2.40    0.40
   4 -12   6    0.00    0.20
   4 -12   6    0.00    0.30
  -2 -11   6   12.80    0.70
   1  11  -6    5.50    0.70
  -1 -11   6    6.00    0.50
   0  11  -6   48.20    2.00
   0 -11   6   50.79    2.00
  -1  11  -6  225.98    8.00
   1 -11   6  251.17    7.90
  -2  11  -6    7.00    0.70
   2 -11   6    7.10    0.70
  -3  11  -6  194.78    6.40
   3 -11   6  184.18    6.30
   3 -11   6  189.28    6.30
  -4  11  -6    2.10    0.60
   4 -11   6    2.00    0.40
   4 -11   6    2.80    0.50
   5 -11   6   12.20    0.60
   5 -11   6   13.40    0.60
  -3 -10   6    0.10    0.40
   2  10  -6   18.20    1.20
  -2 -10   6   18.80    1.00
   1  10  -6   11.90    0.90
  -1 -10   6   13.20    0.90
   0  10  -6    2.80    0.60
   0 -10   6    3.30    0.60
  -1  10  -6  150.68    5.40
   1 -10   6  162.58    5.40
  -2  10  -6   67.99    2.90
   2 -10   6   72.79    2.70
   2 -10   6   71.99    2.70
  -3  10  -6   58.99    2.40
   3 -10   6   61.19    2.40
   3 -10   6   60.89    2.30
  -4  10  -6    7.60    0.80
   4 -10   6    7.90    0.60
   4 -10   6    8.50    0.60
   5 -10   6    5.40    0.50
   5 -10   6    5.10    0.50
   4   9  -6   13.10    0.60
   4   9  -6   12.40    0.70
   3   9  -6  131.89    4.50
   3   9  -6  134.89    4.40
  -3  -9   6  130.79    4.50
   2   9  -6    0.60    0.50
   2   9  -6    0.70    0.40
  -2  -9   6    0.90    0.40
   1   9  -6   95.39    3.60
  -1  -9   6  100.79    3.50
   0   9  -6    1.00    0.30
   0  -9   6    1.00    0.40
  -1   9  -6    2.80    0.60
   1  -9   6    2.80    0.60
   2  -9   6   57.59    2.30
   2  -9   6   55.19    2.20
  -3   9  -6  121.09    4.40
   3  -9   6  126.99    4.40
   3  -9   6  128.79    4.40
  -4   9  -6   65.19    2.60
   4  -9   6   69.49    2.60
   5  -9   6   55.29    2.10
   5  -9   6   53.39    2.00
   6  -9   6   16.50    0.70
   6  -9   6   16.40    0.70
   5   8  -6   14.00    0.60
   5   8  -6   12.70    0.60
   4   8  -6   47.50    1.80
   4   8  -6   49.80    1.80
   3   8  -6   61.49    2.20
   3   8  -6   61.19    2.30
   3   8  -6   56.39    2.40
  -3  -8   6   63.29    2.40
   2   8  -6    0.30    0.30
   2   8  -6    0.70    0.40
   2   8  -6    0.20    0.40
  -2  -8   6    0.20    0.50
   1   8  -6    0.90    0.40
  -1  -8   6    0.90    0.40
   0   8  -6   40.20    1.70
   0  -8   6   39.10    1.70
  -1   8  -6   43.90    1.90
  -2   8  -6    5.40    0.70
   2  -8   6    5.10    0.80
   2  -8   6    4.50    0.60
  -3   8  -6   76.39    3.40
   3  -8   6   73.99    2.90
   3  -8   6   75.29    2.80
  -4   8  -6   38.10    1.70
   4  -8   6   40.90    1.70
   4  -8   6   39.40    1.70
   5  -8   6   54.89    2.10
   5  -8   6   56.09    2.10
   6  -8   6   12.20    0.60
   6  -8   6   12.00    0.60
   5   7  -6    9.60    0.70
   5   7  -6    7.40    0.50
   4   7  -6   25.90    1.10
   4   7  -6   24.10    1.20
   3   7  -6   29.30    1.50
   3   7  -6   31.00    1.50
   3   7  -6   30.90    1.30
   2   7  -6    4.30    0.80
   2   7  -6    3.10    0.60
   2   7  -6    2.70    0.70
  -2  -7   6    3.90    0.70
   1   7  -6   66.29    2.60
   1   7  -6   71.59    2.60
  -1  -7   6   68.19    2.60
   0   7  -6   68.29    2.60
   0  -7   6   69.39    2.60
  -1   7  -6  127.19    4.50
   1  -7   6  127.59    4.40
  -2   7  -6   32.80    1.40
   2  -7   6   32.40    1.40
   2  -7   6   29.40    1.50
  -3   7  -6    0.20    0.30
   3  -7   6    0.10    0.40
   3  -7   6    0.20    0.40
  -4   7  -6    1.10    0.50
   4  -7   6    0.70    0.40
   4  -7   6    0.10    0.30
   5  -7   6   88.19    3.20
   5  -7   6   86.39    3.20
   6  -7   6    8.90    0.60
   6  -7   6    8.50    0.50
   5   6  -6    0.30    0.20
   5   6  -6    0.60    0.20
   4   6  -6    2.30    0.60
   4   6  -6    2.90    0.50
   3   6  -6   47.60    2.00
   3   6  -6   47.10    2.00
   3   6  -6   46.00    1.80
   2   6  -6   43.70    1.70
   2   6  -6   41.50    1.80
   2   6  -6   44.80    1.80
  -2  -6   6   40.50    1.90
   1   6  -6   66.89    2.60
   1   6  -6   69.89    2.60
  -1  -6   6   66.89    2.60
   0   6  -6   40.90    1.60
   0  -6   6   38.50    1.70
  -1   6  -6   -0.10    0.20
  -1   6  -6    1.50    1.20
   1  -6   6   -0.20    0.40
  -2   6  -6  433.46   13.80
   2  -6   6  432.26   13.80
   2  -6   6  407.46   13.70
  -3   6  -6   94.39    3.30
   3  -6   6   89.69    3.40
   4  -6   6   28.00    1.50
   4  -6   6   28.80    1.40
   5  -6   6    0.30    0.40
   5  -6   6    0.10    0.40
   6  -6   6    0.50    0.30
   6  -6   6    0.30    0.20
   6   5  -6   18.90    0.80
   6   5  -6   18.90    0.80
   5   5  -6   20.80    1.00
   5   5  -6   20.90    1.00
   4   5  -6    2.20    0.50
   4   5  -6    2.40    0.80
   3   5  -6  113.19    4.10
   3   5  -6  111.99    3.90
   3   5  -6  115.69    4.00
   2   5  -6   40.00    1.70
   2   5  -6   40.80    1.70
   2   5  -6   41.20    1.80
   1   5  -6   16.50    0.90
   0   5  -6    5.70    0.90
  -1   5  -6   43.40    2.10
  -1   5  -6   46.20    2.20
  -2   5  -6  117.99    3.90
   2  -5   6  110.69    3.90
   2  -5   6  108.79    3.90
  -3   5  -6   17.60    1.10
   3  -5   6   18.90    1.10
   3  -5   6   18.30    1.10
   4  -5   6   14.00    0.90
   4  -5   6   13.80    0.90
   5  -5   6    5.20    0.60
   5  -5   6    5.10    0.60
   6  -5   6    3.80    0.40
   6  -5   6    4.10    0.50
   6   4  -6   65.29    2.20
   6   4  -6   64.79    2.30
   5   4  -6    0.90    0.40
   5   4  -6    0.60    0.30
   4   4  -6  136.99    4.90
   4   4  -6  143.59    4.90
   3   4  -6   18.70    1.10
   3   4  -6   18.80    1.00
   3   4  -6   19.30    1.10
   2   4  -6   78.09    2.70
   2   4  -6   69.69    2.70
   2   4  -6   66.39    2.60
   1   4  -6  413.26   13.30
   0   4  -6  185.48    6.10
   0   4  -6  188.88    6.30
   0  -4   6  177.88    6.30
  -1   4  -6 1177.38   37.50
  -1   4  -6 1166.78   37.20
  -2   4  -6  161.08    5.40
   2  -4   6  159.38    5.40
   3  -4   6   25.80    1.30
   3  -4   6   25.10    1.20
   4  -4   6   50.19    2.10
   4  -4   6   52.59    2.10
   5  -4   6    2.60    0.60
   5  -4   6    2.70    0.60
   6  -4   6   16.80    1.20
   6  -4   6   14.40    0.80
   6   3  -6    0.80    0.30
   6   3  -6    1.00    0.30
   5   3  -6    8.50    0.60
   5   3  -6    8.70    0.80
   5   3  -6    5.90    1.10
   4   3  -6  390.56   12.80
   4   3  -6  387.56   12.80
   4   3  -6  403.86   13.00
   3   3  -6    4.10    0.60
   3   3  -6    3.00    0.50
   3   3  -6    2.80    0.70
   2   3  -6    1.80    0.60
   2   3  -6    1.40    0.50
   1   3  -6  547.15   17.50
   1   3  -6  540.95   17.50
  -1  -3   6  548.55   17.60
   0   3  -6  294.17    9.60
   0   3  -6  289.47    9.40
   0  -3   6  285.17    9.60
  -1   3  -6   56.79    2.10
  -1   3  -6   58.19    2.40
  -2   3  -6  756.42   24.10
   3  -3   6   49.10    2.00
   3  -3   6   50.19    2.20
   3  -3   6   49.99    2.00
   4  -3   6   28.80    1.40
   4  -3   6   31.10    1.70
   4  -3   6   29.50    1.40
   5  -3   6   11.80    0.80
   5  -3   6   11.50    0.80
   6  -3   6   42.80    1.90
   6  -3   6   40.40    1.60
   6   2  -6    9.50    0.60
   6   2  -6   10.40    0.70
   5   2  -6   10.80    1.00
   5   2  -6   11.60    0.70
   5   2  -6   10.50    0.90
   4   2  -6   32.60    1.40
   4   2  -6   35.30    1.60
   4   2  -6   35.00    1.60
   3   2  -6  258.97    8.60
   3   2  -6  259.57    8.50
   3   2  -6  255.87    8.40
   2   2  -6  121.99    4.00
   2   2  -6  113.99    4.00
  -2  -2   6  111.19    4.10
   1   2  -6  629.34   20.50
   1   2  -6  655.13   20.60
  -1  -2   6  644.04   20.60
   0   2  -6   28.10    1.20
   0   2  -6   29.40    1.30
   0  -2   6   27.20    1.40
  -1   2  -6   37.40    1.80
  -1   2  -6   38.00    1.60
   1  -2   6   41.80    2.50
  -2   2  -6  983.00   31.70
   3  -2   6  343.57   11.00
   3  -2   6  331.27   11.00
   3  -2   6  336.47   11.00
   4  -2   6   19.50    1.10
   4  -2   6   18.70    1.30
   4  -2   6   18.90    1.10
   5  -2   6   24.60    1.20
   5  -2   6   24.70    1.40
   5  -2   6   23.70    1.20
   6  -2   6   10.90    0.70
   6  -2   6   11.20    0.70
   6   1  -6   13.00    0.80
   6   1  -6   12.90    0.70
   5   1  -6   -0.30    0.20
   5   1  -6    0.10    0.40
   5   1  -6    0.00    0.40
   4   1  -6 1515.85   48.00
   4   1  -6 1504.35   47.90
   3   1  -6   25.40    1.30
   3   1  -6   24.80    1.20
   3   1  -6   26.50    1.40
   2   1  -6  752.02   24.00
   2   1  -6  760.92   23.90
  -2  -1   6  729.73   23.90
   1   1  -6  687.53   22.30
   1   1  -6  689.83   22.10
  -1  -1   6  704.33   22.30
   0   1  -6   62.39    2.40
   0  -1   6   59.79    2.40
  -1   1  -6  178.88    6.20
  -2   1  -6  629.94   20.60
   3  -1   6   21.40    1.30
   3  -1   6   21.80    1.20
   3  -1   6   21.60    1.20
   4  -1   6  333.17   11.10
   4  -1   6  340.17   11.00
   4  -1   6  337.47   11.10
   5  -1   6  120.19    4.20
   5  -1   6  122.59    4.30
   5  -1   6  119.89    4.30
   6  -1   6    1.80    0.50
   6  -1   6    2.20    0.40
   6   0  -6   22.60    1.00
   6   0  -6   23.80    1.10
   5   0  -6    4.00    0.70
   5   0  -6    4.70    0.80
   5   0  -6    2.70    0.50
   4   0  -6  236.08    7.80
   4   0  -6  227.78    7.70
   4   0  -6  231.08    7.60
   3   0  -6  106.19    3.80
   3   0  -6  110.39    3.70
   3   0  -6  107.59    3.80
   2   0  -6  554.54   17.60
   2   0  -6  559.74   17.50
  -2   0   6  517.35   17.60
   1   0  -6  195.28    6.20
   1   0  -6  189.68    6.40
  -1   0   6  177.08    6.30
   0   0  -6  215.48    7.00
   0   0   6  196.48    7.00
  -1   0  -6  384.06   12.70
  -2   0  -6  363.56   12.20
   3   0   6   45.10    1.90
   3   0   6   44.10    1.80
   3   0   6   42.60    1.90
   4   0   6   71.09    2.70
   4   0   6   72.09    2.80
   4   0   6   73.39    2.80
   5   0   6   79.59    3.00
   5   0   6   78.89    2.90
   6   0   6    0.20    0.30
   6   0   6   -0.30    0.40
   6   0   6    0.30    0.30
   6  -1  -6   17.10    0.80
   6  -1  -6   16.70    1.20
   5  -1  -6  142.59    4.80
   5  -1  -6  134.79    5.00
   5  -1  -6  145.19    4.80
   4  -1  -6   13.50    1.00
   4  -1  -6   12.20    0.90
   4  -1  -6   11.30    0.80
   3  -1  -6    2.30    0.50
   3  -1  -6    2.00    1.20
   3  -1  -6    1.80    0.60
   2  -1  -6  152.08    5.20
  -2   1   6  141.89    5.20
   1  -1  -6   37.20    1.50
   1  -1  -6   36.30    1.60
  -1   1   6   35.40    1.70
   0  -1  -6  154.48    5.20
   0   1   6  138.99    5.20
  -1  -1  -6    0.80    0.50
   2   1   6  273.57    8.90
   2   1   6  272.27    9.00
   3   1   6    2.00    0.40
   3   1   6    3.70    0.90
   3   1   6    2.80    0.70
   3   1   6    1.60    0.50
   4   1   6  162.18    5.60
   4   1   6  166.18    5.70
   4   1   6  163.38    5.70
   5   1   6    1.90    0.60
   5   1   6    0.60    0.30
   5   1   6    0.70    0.40
   6   1   6   15.10    0.70
   6   1   6   15.50    0.80
   6  -2  -6    0.40    0.40
   6  -2  -6    0.30    0.30
   5  -2  -6   24.00    1.10
   5  -2  -6   22.30    1.20
   4  -2  -6    9.50    0.70
   4  -2  -6    8.80    0.80
   3  -2  -6   14.40    0.80
   3  -2  -6   12.80    0.80
   2  -2  -6   45.10    2.10
   2  -2  -6   46.90    1.80
   1  -2  -6  401.06   13.50
   1  -2  -6  440.86   13.90
   0  -2  -6    0.70    0.50
  -1  -2  -6  405.86   13.40
   2   2   6   71.49    2.70
   2   2   6   71.49    2.70
   2   2   6   68.69    2.60
   2   2   6   70.49    2.60
   3   2   6    4.40    0.90
   3   2   6    2.20    0.40
   3   2   6    2.20    0.60
   4   2   6    0.40    0.40
   4   2   6    0.10    0.40
   4   2   6   -0.20    0.40
   4   2   6    0.20    0.40
   5   2   6    0.70    0.30
   5   2   6    0.60    0.30
   5   2   6    1.70    0.60
   6   2   6    4.00    0.40
   6   2   6    5.00    0.50
   6  -3  -6   59.09    2.30
   6  -3  -6   59.59    2.10
   5  -3  -6    9.50    0.70
   5  -3  -6    8.00    0.80
   4  -3  -6    5.60    0.60
   4  -3  -6    5.10    0.60
   3  -3  -6    6.70    0.70
   3  -3  -6    7.30    0.60
   2  -3  -6  217.78    7.10
   2  -3  -6  211.18    7.50
   1  -3  -6  145.09    4.90
   1  -3  -6  143.49    5.20
   0  -3  -6   64.99    2.70
  -1  -3  -6   39.10    2.00
   1   3   6   36.90    1.60
   1   3   6   37.40    1.60
   3   3   6   64.29    2.50
   3   3   6   66.99    2.50
   3   3   6   63.29    2.60
   4   3   6   58.19    2.30
   4   3   6   53.29    2.10
   4   3   6   57.39    2.20
   4   3   6   56.79    2.30
   5   3   6    8.50    0.60
   5   3   6    9.80    0.70
   6  -4  -6   11.40    0.80
   5  -4  -6   24.30    1.10
   5  -4  -6   22.30    1.30
   4  -4  -6   49.99    1.90
   4  -4  -6   51.49    2.10
   3  -4  -6    0.20    0.20
   3  -4  -6    0.50    0.30
   2  -4  -6   97.69    3.50
   2  -4  -6  103.39    3.60
   1  -4  -6   72.19    3.20
   1  -4  -6   75.49    2.70
   0  -4  -6   40.70    2.10
   0   4   6   42.40    1.60
   1   4   6  250.87    8.00
   1   4   6  241.18    8.10
   1   4   6  245.08    8.20
   2   4   6  144.29    4.90
   2   4   6  141.29    4.80
   2   4   6  140.49    4.90
   2   4   6  141.29    4.90
   3   4   6   11.10    1.00
   3   4   6   12.70    0.80
   3   4   6   12.40    0.90
   4   4   6   63.89    2.50
   4   4   6   62.69    2.70
   4   4   6   69.09    2.50
   5   4   6    2.30    0.40
   5   4   6    2.30    0.60
   5   4   6    2.90    0.50
   6  -5  -6    0.30    0.40
   5  -5  -6   28.40    1.40
   4  -5  -6   57.29    2.20
   4  -5  -6   61.99    2.40
   3  -5  -6    0.30    0.60
   3  -5  -6    0.30    0.40
   3  -5  -6    0.10    0.30
   2  -5  -6   18.80    1.00
   2  -5  -6   17.30    1.20
   1  -5  -6   49.40    1.90
   1  -5  -6   47.50    2.00
   0   5   6   12.80    0.80
   1   5   6  160.38    5.30
   1   5   6  154.08    5.40
   1   5   6  158.38    5.40
   2   5   6   83.09    3.00
   2   5   6   80.79    2.90
   2   5   6   79.39    3.00
   3   5   6   36.60    1.60
   3   5   6   36.70    1.60
   3   5   6   37.20    1.90
   4   5   6  111.29    3.90
   4   5   6  111.49    3.80
   4   5   6  106.19    3.80
  -5  -5  -6   21.70    0.90
   5   5   6   23.60    1.10
   5   5   6   20.40    0.90
   5   5   6   21.20    0.90
   6  -6  -6    3.20    0.60
   5  -6  -6  144.09    5.10
   3  -6  -6  802.02   25.80
   3  -6  -6  813.32   25.90
   2  -6  -6   57.09    2.30
   2  -6  -6   58.19    2.30
   1  -6  -6  148.69    5.20
   1  -6  -6  156.78    5.30
  -1   6   6  158.98    5.20
   0  -6  -6   32.10    1.50
   0   6   6   32.00    1.40
   1   6   6   15.90    0.90
   1   6   6   13.50    1.20
   1   6   6   15.40    1.10
   2   6   6   24.10    1.20
   2   6   6   23.80    1.20
   2   6   6   23.70    1.30
   3   6   6   20.40    1.20
   3   6   6   19.40    1.00
   3   6   6   19.30    1.00
  -4  -6  -6   14.50    0.80
   4   6   6   13.50    0.80
   4   6   6   13.40    0.70
   4   6   6   14.00    0.80
   6  -7  -6    5.70    0.70
   5  -7  -6   71.79    2.90
   4  -7  -6  182.48    6.00
   4  -7  -6  168.28    6.00
   3  -7  -6   28.60    1.40
   3  -7  -6   29.30    1.40
   2  -7  -6    2.50    0.70
   2  -7  -6    3.10    0.70
   1  -7  -6   18.90    1.20
  -1   7   6   21.40    1.10
   0  -7  -6  243.88    8.20
   0   7   6  250.37    8.30
  -1  -7  -6  450.15   14.40
   1   7   6  445.46   14.40
   1   7   6  439.96   14.50
  -2  -7  -6  103.59    3.70
   2   7   6  105.89    3.80
   2   7   6  106.79    3.70
  -3  -7  -6    1.40    0.50
   3   7   6    0.90    0.40
   3   7   6    1.10    0.30
  -4  -7  -6   99.69    3.40
   4   7   6   99.29    3.30
   4   7   6   99.69    3.40
   6  -8  -6    0.10    0.30
   5  -8  -6   -0.10    0.30
   4  -8  -6    0.30    0.30
   4  -8  -6    0.40    0.40
   3  -8  -6  888.71   27.30
   3  -8  -6  831.22   27.30
  -3   8   6  839.82   27.10
   2  -8  -6   22.70    1.30
   2  -8  -6   22.00    1.20
  -2   8   6   22.20    1.10
   1  -8  -6   65.09    2.50
  -1   8   6   65.39    2.40
   0  -8  -6   30.70    1.50
   0   8   6   30.50    1.40
  -1  -8  -6    2.60    0.60
   1   8   6    2.30    0.50
  -2  -8  -6    0.50    0.30
   2   8   6   -0.20    0.30
   2   8   6   -0.40    0.60
  -3  -8  -6   33.00    1.30
   3   8   6   32.50    1.30
   3   8   6   30.90    1.40
   4   8   6    0.10    0.20
   5  -9  -6    3.70    0.60
   4  -9  -6   19.20    1.00
   4  -9  -6   16.60    1.50
   3  -9  -6   13.30    0.90
   3  -9  -6   12.40    0.90
   2  -9  -6    0.00    0.30
  -2   9   6    0.00    0.40
   1  -9  -6    0.60    0.30
  -1   9   6    0.70    0.30
   0  -9  -6   99.89    3.60
   0   9   6  101.29    3.50
  -1  -9  -6    0.10    0.30
  -1  -9  -6    0.30    0.40
   1   9   6    0.00    0.20
  -2  -9  -6    2.10    0.50
   2   9   6    2.50    0.40
  -3  -9  -6   31.20    1.20
  -3  -9  -6   30.90    1.20
   3   9   6   31.00    1.20
   4 -10  -6   52.09    2.00
   3 -10  -6   83.29    3.00
   2 -10  -6   25.50    1.20
  -2  10   6   23.30    1.20
   1 -10  -6   12.80    0.80
   0 -10  -6   31.40    1.40
   0  10   6   32.00    1.30
  -1 -10  -6   12.00    0.70
  -1 -10  -6   13.00    0.80
   1  10   6   11.90    0.70
  -2 -10  -6    0.10    0.20
  -2 -10  -6    0.70    0.30
   2  10   6    0.60    0.20
   4 -11  -6    6.40    0.60
   3 -11  -6   31.10    1.30
   2 -11  -6   12.70    0.80
   1 -11  -6   15.20    0.80
  -1  11   6   15.30    0.90
   0 -11  -6   37.20    1.50
   0  11   6   39.00    1.50
  -1 -11  -6   -0.20    0.20
   1  11   6   -0.10    0.20
   2  11   6   20.30    0.80
   4 -12  -6   86.29    2.90
   3 -12  -6    1.80    0.40
   2 -12  -6    3.40    0.50
   1 -12  -6    5.20    0.50
   0 -12  -6   57.09    2.10
   2 -13  -6   12.20    0.60
   0 -13   7  159.68    5.20
  -1  13  -7   75.09    2.80
   1 -13   7   83.99    2.80
  -2  13  -7   27.00    1.20
   2 -13   7   26.70    1.10
   3 -13   7    9.50    0.50
   1  12  -7   36.80    2.00
  -1 -12   7   38.90    1.50
   0  12  -7    9.20    0.80
   0 -12   7    8.60    0.60
  -1  12  -7   15.30    0.90
   1 -12   7   14.80    0.80
  -2  12  -7    0.10    0.30
   2 -12   7    0.60    0.30
  -3  12  -7    1.70    0.50
   3 -12   7    2.00    0.40
   4 -12   7    5.10    0.40
  -2 -11   7    0.90    0.40
   1  11  -7   73.19    2.90
  -1 -11   7   78.69    2.70
   0  11  -7   23.90    1.20
   0 -11   7   23.60    1.10
  -1  11  -7  149.29    5.20
   1 -11   7  147.69    5.10
  -2  11  -7  203.98    6.80
   2 -11   7  199.88    6.70
   3 -11   7  115.59    4.00
   3 -11   7  115.29    3.90
   4 -11   7   21.00    1.20
   4 -11   7   22.60    1.00
   2  10  -7    5.10    1.00
  -2 -10   7    4.90    0.60
   1  10  -7   25.00    1.30
  -1 -10   7   26.20    1.20
   0  10  -7   31.20    1.50
   0 -10   7   35.20    1.50
  -1  10  -7  146.69    5.40
   1 -10   7  163.78    5.40
  -2  10  -7  150.18    5.50
   2 -10   7  159.98    5.30
  -3  10  -7  155.38    5.40
   3 -10   7  150.08    5.50
   3 -10   7  161.98    5.20
  -4  10  -7   10.10    0.90
   4 -10   7    8.90    0.70
   4 -10   7    8.40    0.60
   5 -10   7    0.10    0.20
   5 -10   7    0.40    0.30
   4   9  -7    6.70    0.50
   4   9  -7    6.30    0.50
   3   9  -7   18.70    1.00
   3   9  -7   18.50    0.90
   2   9  -7   11.10    0.90
   2   9  -7   10.80    0.90
  -2  -9   7   13.30    0.90
   1   9  -7   10.70    0.90
  -1  -9   7   12.10    0.80
   0   9  -7  120.59    4.30
   0  -9   7  117.29    4.20
  -1   9  -7    1.60    0.50
   1  -9   7    0.70    0.40
  -2   9  -7   58.39    2.30
   2  -9   7   58.79    2.30
   2  -9   7   55.09    2.30
  -3   9  -7    7.70    0.70
   3  -9   7    6.30    0.70
   3  -9   7    7.50    0.80
  -4   9  -7   46.20    2.00
   4  -9   7   42.30    1.70
   4  -9   7   39.70    1.70
   5  -9   7    3.50    0.40
   5  -9   7    3.50    0.40
   5   8  -7    9.20    0.50
   5   8  -7   11.40    0.60
   4   8  -7    4.60    0.50
   4   8  -7    4.80    0.40
   3   8  -7    0.40    0.40
   3   8  -7    0.10    0.30
   3   8  -7    0.50    0.50
   2   8  -7    5.10    0.80
   2   8  -7    4.70    0.80
   2   8  -7    6.30    0.80
  -2  -8   7    6.70    0.80
   1   8  -7    3.50    0.60
   1   8  -7    4.10    0.80
  -1  -8   7    5.30    0.70
   0   8  -7  112.79    4.00
   0  -8   7  110.49    3.90
  -1   8  -7   22.10    1.10
   1  -8   7   20.70    1.20
  -2   8  -7    5.70    0.70
   2  -8   7    6.20    0.90
   2  -8   7    4.80    0.70
  -3   8  -7   10.70    0.80
   3  -8   7   11.00    0.90
   3  -8   7   10.80    0.90
   4  -8   7  145.49    5.00
   4  -8   7  147.09    5.00
   5  -8   7    0.90    0.30
   5  -8   7    1.00    0.30
   6  -8   7    4.10    0.40
   6  -8   7    3.90    0.40
   5   7  -7    2.40    0.30
   5   7  -7    3.20    0.60
   4   7  -7    0.20    0.20
   4   7  -7    1.50    0.50
   3   7  -7   73.09    2.70
   3   7  -7   73.79    2.60
   3   7  -7   69.39    2.80
   2   7  -7    4.40    0.70
   2   7  -7    3.90    0.60
   2   7  -7    3.30    0.70
   1   7  -7   12.20    1.00
   1   7  -7   12.80    0.90
  -1  -7   7   12.60    1.00
   0   7  -7  103.69    3.70
   0  -7   7   97.19    3.60
  -1   7  -7   14.90    1.00
   1  -7   7   16.00    1.00
  -2   7  -7   20.60    1.10
   2  -7   7   19.20    1.10
   2  -7   7   19.60    1.20
  -3   7  -7    4.10    0.80
   3  -7   7    3.30    0.70
   3  -7   7    2.50    0.60
   4  -7   7    1.10    0.30
   4  -7   7    0.70    0.30
   5  -7   7   44.70    1.80
   5  -7   7   45.30    1.80
   6  -7   7    0.40    0.20
   6  -7   7    0.20    0.20
   5   6  -7   13.10    0.60
   5   6  -7   12.50    0.80
   4   6  -7   20.00    1.30
   4   6  -7   20.60    1.10
   3   6  -7    1.80    0.60
   3   6  -7    2.40    0.70
   2   6  -7   85.99    3.20
   2   6  -7   84.29    3.10
   2   6  -7   83.89    3.00
   1   6  -7   79.79    2.90
   1   6  -7   78.89    2.90
  -1  -6   7   72.49    3.00
   0   6  -7  208.98    6.70
   0  -6   7  186.48    6.60
  -1   6  -7   65.29    2.50
   1  -6   7   66.39    2.50
  -2   6  -7    1.00    0.40
   2  -6   7    1.20    0.40
   2  -6   7    1.40    0.50
  -3   6  -7   11.60    0.90
   3  -6   7   11.80    0.90
   3  -6   7   12.10    0.90
   4  -6   7    2.30    0.60
   4  -6   7    2.60    0.60
   5  -6   7   10.80    0.70
   5  -6   7   11.30    0.70
   6  -6   7    1.90    0.40
   6  -6   7    1.30    0.30
   6   5  -7    2.10    0.30
   6   5  -7    2.30    0.30
   5   5  -7    9.20    0.60
   5   5  -7    9.20    0.60
   4   5  -7    0.70    0.30
   4   5  -7   -0.20    0.50
   4   5  -7    0.10    0.20
   3   5  -7    1.10    0.40
   3   5  -7    0.90    0.40
   3   5  -7    2.30    0.60
   2   5  -7    3.60    0.70
   2   5  -7    3.00    0.50
   2   5  -7    3.30    0.70
   1   5  -7   41.10    1.70
   1   5  -7   40.80    1.80
   0   5  -7   51.29    2.00
  -1   5  -7  232.78    7.50
   1  -5   7  221.18    7.50
  -2   5  -7   16.20    0.90
   2  -5   7   16.50    1.00
   3  -5   7  120.49    4.20
   3  -5   7  119.79    4.20
   4  -5   7   37.70    1.70
   4  -5   7   35.40    1.60
   5  -5   7    5.80    0.60
   5  -5   7    5.80    0.60
   6  -5   7    0.20    0.30
   6  -5   7    0.20    0.20
   6   4  -7    5.40    0.40
   5   4  -7   13.30    0.80
   5   4  -7   11.40    0.80
   4   4  -7  531.15   18.10
   4   4  -7  581.34   18.00
   3   4  -7  263.37    8.70
   3   4  -7  262.27    8.80
   3   4  -7  268.07    8.90
   2   4  -7    2.30    0.50
   2   4  -7    1.70    0.40
   2   4  -7    2.30    0.70
   1   4  -7    4.30    0.80
   1   4  -7    4.70    0.50
   0   4  -7    1.00    0.70
   0  -4   7    2.10    1.30
  -1   4  -7  215.48    7.70
  -1   4  -7  221.98    7.20
  -2   4  -7  524.75   17.10
   2  -4   7  555.84   17.00
   2  -4   7  504.05   17.00
   2  -4   7  522.95   16.90
   3  -4   7   41.30    2.60
   3  -4   7   48.80    2.20
   3  -4   7   48.30    2.00
   4  -4   7   34.60    1.60
   4  -4   7   35.40    1.60
   5  -4   7    0.50    0.50
   5  -4   7    1.00    0.50
   6  -4   7    1.90    0.50
   6  -4   7    1.60    0.40
   6   3  -7   37.10    1.40
   6   3  -7   38.10    1.40
   5   3  -7   84.89    3.40
   5   3  -7   92.99    3.20
   5   3  -7   94.99    3.30
   4   3  -7  351.86   11.60
   4   3  -7  352.66   11.60
   4   3  -7  361.26   11.80
   3   3  -7   12.00    0.80
   3   3  -7   12.60    0.90
   3   3  -7   13.00    0.90
   2   3  -7  184.18    6.30
   2   3  -7  188.78    6.40
   2   3  -7  191.68    6.20
   1   3  -7  231.78    7.60
   1   3  -7  241.08    7.70
  -1  -3   7  215.38    7.80
   0   3  -7   22.30    1.30
   0   3  -7   21.10    1.00
   0  -3   7   17.80    1.50
  -1   3  -7  606.04   19.70
  -1   3  -7  599.24   19.30
   2  -3   7   71.19    2.70
   2  -3   7   71.69    2.70
   2  -3   7   70.99    2.70
   3  -3   7   16.40    1.00
   3  -3   7   12.80    1.30
   3  -3   7   14.00    0.90
   4  -3   7   17.10    1.10
   4  -3   7   17.60    1.10
   4  -3   7   16.80    1.30
   5  -3   7    3.40    0.70
   6  -3   7   14.00    0.70
   6  -3   7   14.20    0.70
   6   2  -7   14.10    0.70
   6   2  -7   14.40    0.80
   5   2  -7   93.79    3.30
   5   2  -7   89.49    3.50
   5   2  -7   95.39    3.30
   4   2  -7  592.04   19.30
   4   2  -7  587.84   19.10
   4   2  -7  607.84   19.30
   3   2  -7   45.80    2.00
   3   2  -7   47.70    1.80
   3   2  -7   46.30    1.90
   2   2  -7  270.17    9.00
   2   2  -7  285.67    9.10
   2   2  -7  270.57    9.00
   1   2  -7   63.69    2.50
   1   2  -7   66.39    2.40
  -1  -2   7   62.69    2.70
   0   2  -7  490.25   16.00
   0   2  -7  488.65   16.20
   0  -2   7  516.05   16.70
   2  -2   7  218.28    7.40
   2  -2   7  218.68    7.40
   2  -2   7  235.08    7.40
   3  -2   7  341.37   11.20
   3  -2   7  343.97   11.20
   3  -2   7  341.07   11.20
   4  -2   7  628.34   20.30
   4  -2   7  628.94   20.30
   4  -2   7  631.24   20.30
   5  -2   7    6.20    0.90
   6  -2   7    4.00    0.50
   6  -2   7    3.60    0.40
   6   1  -7    0.90    0.40
   6   1  -7    0.10    0.20
   5   1  -7    4.90    0.80
   5   1  -7    5.10    0.70
   5   1  -7    5.50    0.60
   4   1  -7  195.08    6.60
   4   1  -7  200.38    6.80
   4   1  -7  195.08    6.50
   3   1  -7   46.10    1.80
   3   1  -7   47.80    1.90
   3   1  -7   45.10    1.90
   2   1  -7   12.70    0.80
   2   1  -7   10.10    1.30
  -2  -1   7    8.70    1.40
   1   1  -7   36.00    1.40
   1   1  -7   35.90    1.70
  -1  -1   7   31.00    1.70
   0   1  -7  182.48    6.10
   0   1  -7  168.78    5.80
  -1   1  -7   92.19    3.60
   2  -1   7  426.96   13.80
   2  -1   7  428.36   13.90
   2  -1   7  432.36   13.90
   3  -1   7  106.69    3.80
   3  -1   7  107.09    3.80
   3  -1   7  105.79    3.80
   4  -1   7  135.59    4.80
   4  -1   7  134.59    4.70
   4  -1   7  135.29    4.80
   5  -1   7   48.90    2.00
   5  -1   7   46.40    1.90
   5  -1   7   47.90    1.90
   6  -1   7    2.50    0.30
   6  -1   7    3.40    0.50
   6   0  -7    3.70    0.90
   6   0  -7    3.50    0.70
   6   0  -7    3.70    0.40
   5   0  -7   29.60    1.40
   5   0  -7   28.00    1.50
   5   0  -7   29.40    1.30
   4   0  -7    0.30    0.40
   4   0  -7    1.10    0.30
   4   0  -7    1.10    0.70
   3   0  -7    3.60    0.60
   3   0  -7    5.50    0.60
   3   0  -7    5.30    0.80
   2   0  -7   40.50    2.10
   1   0  -7  881.41   28.60
   1   0  -7  919.51   29.00
   0   0  -7  217.28    7.30
   0   0  -7  205.78    6.90
  -1   0  -7   22.70    1.50
   2   0   7   94.79    3.40
   2   0   7   97.09    3.40
   2   0   7   92.99    3.40
   3   0   7    0.20    0.40
   3   0   7    0.00    0.50
   4   0   7  131.99    4.70
   4   0   7  135.89    4.70
   4   0   7  136.79    4.80
   5   0   7    0.60    0.30
   5   0   7    0.20    0.40
   5   0   7    0.70    0.40
   6   0   7    5.50    0.40
   6  -1  -7    0.10    0.20
   6  -1  -7   -0.30    0.50
   5  -1  -7   40.90    1.60
   5  -1  -7   42.60    1.80
   5  -1  -7   39.50    1.80
   4  -1  -7   38.40    1.60
   4  -1  -7   40.20    1.80
   3  -1  -7  118.79    4.10
   3  -1  -7  112.39    4.10
   3  -1  -7  116.39    4.00
   2  -1  -7    9.50    1.40
   2  -1  -7   12.00    0.80
   1  -1  -7   76.99    2.80
   1  -1  -7   78.69    3.10
   0  -1  -7   19.00    1.20
   0  -1  -7   17.10    1.20
  -1  -1  -7 1041.40   33.90
   2   1   7    3.40    0.80
   2   1   7    2.90    0.90
   2   1   7    4.00    0.70
   2   1   7    3.20    0.90
   3   1   7    2.40    0.70
   3   1   7    0.00    0.50
   3   1   7    0.60    0.40
   3   1   7    1.00    0.50
   4   1   7   25.60    1.30
   4   1   7   28.90    1.40
   4   1   7   27.10    1.40
   5   1   7  281.17    9.60
   5   1   7  299.47    9.60
   5   1   7  301.07    9.70
   6   1   7   54.69    1.90
   6  -2  -7   35.00    2.10
   6  -2  -7   35.50    1.40
   5  -2  -7    5.00    0.60
   5  -2  -7    5.10    0.50
   4  -2  -7   24.10    1.10
   3  -2  -7  347.27   10.90
   3  -2  -7  351.46   11.20
   3  -2  -7  315.47   11.00
   2  -2  -7   15.30    0.90
   2  -2  -7   15.70    0.90
   2  -2  -7   17.10    2.20
   1  -2  -7   15.50    0.90
   1  -2  -7   14.30    1.20
   0  -2  -7   66.89    2.80
   1   2   7    0.00    0.40
   1   2   7    0.50    0.50
   1   2   7   -0.30    0.40
   2   2   7   16.40    0.90
   2   2   7   17.10    1.10
   2   2   7   15.50    1.10
   2   2   7   16.40    1.00
   3   2   7   28.10    1.40
   3   2   7   29.00    1.40
   3   2   7   30.30    1.50
   3   2   7   29.20    1.40
   4   2   7   14.50    1.00
   4   2   7   13.90    1.10
   4   2   7   15.00    0.90
   4   2   7   16.10    1.10
   5   2   7    3.80    0.50
   5   2   7    5.20    0.60
   6  -3  -7    0.70    0.50
   6  -3  -7    1.00    0.30
   5  -3  -7    0.10    0.30
   5  -3  -7    0.00    0.20
   4  -3  -7   32.70    1.40
   4  -3  -7   34.90    1.60
   3  -3  -7    7.00    0.70
   3  -3  -7    7.70    0.60
   2  -3  -7   18.40    1.00
   2  -3  -7   17.60    0.90
   1  -3  -7  114.09    4.00
   1   3   7  181.38    6.10
   1   3   7  176.98    6.10
   1   3   7  184.58    6.00
   2   3   7  112.89    4.10
   2   3   7  113.89    4.00
   2   3   7  113.29    4.00
   2   3   7  113.29    3.90
   3   3   7   88.69    3.20
   3   3   7   88.19    3.20
   3   3   7   89.79    3.30
   3   3   7   88.69    3.50
   4   3   7  119.39    4.10
   4   3   7  114.69    4.00
   5   3   7    1.20    0.40
   6  -4  -7    3.40    0.70
   5  -4  -7   58.69    2.40
   5  -4  -7   62.89    2.20
   4  -4  -7   26.00    1.30
   4  -4  -7   26.80    1.20
   3  -4  -7   43.50    1.80
   3  -4  -7   40.90    1.70
   2  -4  -7    1.70    0.50
   2  -4  -7    1.90    0.30
   1  -4  -7  224.88    7.50
   1  -4  -7  225.88    7.50
   0   4   7    0.50    0.30
   0   4   7    0.50    0.60
   1   4   7   78.49    2.90
   1   4   7   69.69    2.90
   1   4   7   80.89    2.80
   2   4   7    4.50    0.80
   2   4   7    6.20    0.70
   2   4   7    4.50    0.80
   3   4   7   79.69    2.90
   3   4   7   77.79    3.00
   3   4   7   78.39    2.90
   4   4   7   57.99    2.30
   4   4   7   60.39    2.30
   4   4   7   60.19    2.20
   5   4   7    0.30    0.30
   5   4   7    0.00    0.20
   6  -5  -7    9.70    0.80
   5  -5  -7   99.49    3.70
   4  -5  -7   33.10    1.40
   3  -5  -7  116.79    4.20
   2  -5  -7   33.20    1.60
   2  -5  -7   33.20    1.50
   1  -5  -7    0.80    0.40
   1  -5  -7   -0.40    0.50
   0  -5  -7   56.09    2.20
   0   5   7   52.19    2.40
   0   5   7   59.19    2.10
   1   5   7    4.20    1.00
   1   5   7    2.40    0.60
   1   5   7    2.60    0.60
   2   5   7   13.50    1.10
   2   5   7   14.80    0.90
   2   5   7   14.40    1.00
   3   5   7    0.80    0.30
   3   5   7    0.40    0.40
   3   5   7    0.60    0.40
   4   5   7  218.98    7.00
   4   5   7  206.08    7.10
   4   5   7  218.68    7.10
   6  -6  -7   11.60    0.80
   5  -6  -7    1.70    0.70
   4  -6  -7  127.99    4.60
   3  -6  -7  605.04   19.80
   3  -6  -7  624.24   19.80
   2  -6  -7   79.29    3.00
   2  -6  -7   79.89    3.00
   1  -6  -7    9.40    0.80
  -1   6   7    9.20    0.70
   0  -6  -7  186.48    6.30
   0   6   7  184.38    6.20
   1   6   7  217.98    7.30
   1   6   7  216.98    7.30
   1   6   7  218.78    7.20
   2   6   7    1.40    0.50
   2   6   7    0.30    0.50
   2   6   7    1.00    0.40
   3   6   7    0.30    0.20
   3   6   7    0.20    0.40
   3   6   7    0.40    0.40
  -4  -6  -7   13.00    0.70
   4   6   7   13.10    0.80
   4   6   7   11.80    0.60
   6  -7  -7    9.00    0.70
   5  -7  -7   -0.30    0.30
   4  -7  -7    0.80    0.50
   3  -7  -7   83.69    3.10
   3  -7  -7   83.49    3.30
   2  -7  -7  241.58    8.00
   2  -7  -7  237.08    8.00
  -2   7   7  238.48    7.90
   1  -7  -7   16.70    1.00
  -1   7   7   16.40    0.90
   0  -7  -7  186.78    6.40
   0   7   7  189.88    6.30
  -1  -7  -7    1.60    0.60
   1   7   7    0.30    0.30
  -2  -7  -7   20.80    1.10
   2   7   7   20.90    1.20
   2   7   7   20.60    1.00
  -3  -7  -7    0.70    0.40
   3   7   7    0.20    0.40
   3   7   7    0.40    0.20
  -4  -7  -7    2.50    0.40
   4   7   7    2.40    0.50
   4   7   7    2.70    0.40
   4  -8  -7   15.80    1.00
   4  -8  -7   15.50    1.00
   3  -8  -7    7.70    0.80
   3  -8  -7    8.00    0.80
  -3   8   7    7.30    0.70
   2  -8  -7   74.79    2.80
   2  -8  -7   69.69    2.80
  -2   8   7   72.99    2.60
   1  -8  -7   12.50    0.90
  -1   8   7   11.70    0.80
   0  -8  -7   22.50    1.20
   0   8   7   24.00    1.10
  -1  -8  -7   49.70    2.00
   1   8   7   50.59    2.00
  -2  -8  -7    1.20    0.40
   2   8   7    1.30    0.60
   2   8   7    0.50    0.20
  -3  -8  -7   95.19    3.20
   3   8   7   93.59    3.20
   3   8   7   94.69    3.20
   5  -9  -7   15.70    0.90
   4  -9  -7   -0.30    0.30
   4  -9  -7    0.30    0.30
   3  -9  -7    3.00    0.80
  -3   9   7    3.70    0.70
   2  -9  -7   34.00    1.50
  -2   9   7   32.20    1.40
   1  -9  -7    0.70    0.30
  -1   9   7   -0.10    0.20
   0  -9  -7  112.29    4.00
   0   9   7  114.39    3.90
  -1  -9  -7    0.10    0.20
   1   9   7   -0.10    0.20
  -2  -9  -7   62.79    2.50
  -2  -9  -7   72.49    2.60
   2   9   7   67.09    2.40
  -3  -9  -7    0.20    0.20
   3   9   7    0.10    0.20
   4 -10  -7   25.10    1.10
   3 -10  -7   10.50    0.70
   2 -10  -7   11.70    0.80
  -2  10   7   11.00    0.80
   1 -10  -7   27.10    1.30
  -1  10   7   28.50    1.20
   0 -10  -7    0.00    0.20
   0  10   7    0.50    0.30
  -1 -10  -7    2.80    0.40
   1  10   7    2.80    0.40
  -2 -10  -7   15.20    0.70
   2  10   7   14.70    0.70
   4 -11  -7   41.50    1.60
   3 -11  -7    7.60    0.60
   2 -11  -7   31.30    1.30
   1 -11  -7   17.20    0.90
  -1  11   7   18.70    0.90
   0 -11  -7    3.20    0.50
   0  11   7    2.10    0.40
  -1 -11  -7    7.60    0.50
   1  11   7    8.50    0.50
   3 -12  -7    1.80    0.40
   2 -12  -7    2.50    0.40
   1 -12  -7    6.80    0.50
   0 -12  -7   47.30    1.70
   0 -13   8    4.60    0.50
   1 -13   8   10.10    0.60
   2 -13   8    0.40    0.20
  -1 -12   8    2.60    0.60
   0  12  -8    0.20    0.30
   0 -12   8    0.80    0.30
  -1  12  -8    0.60    0.30
   1 -12   8    1.40    0.40
  -2  12  -8    0.30    0.30
   2 -12   8   -0.10    0.20
   3 -12   8   30.40    1.20
   1  11  -8    8.20    0.80
  -1 -11   8    9.00    0.70
   0  11  -8    1.20    0.30
   0 -11   8    2.00    0.50
  -1  11  -8  100.79    3.70
   1 -11   8   93.19    3.40
  -2  11  -8   80.29    2.90
   2 -11   8   76.09    2.80
  -3  11  -8    0.50    0.40
   3 -11   8    0.00    0.40
   4 -11   8  116.09    3.90
   2  10  -8   12.50    0.90
   1  10  -8    7.60    0.70
  -1 -10   8    5.80    0.70
   0  10  -8    1.10    0.30
   0 -10   8    2.50    0.60
  -1  10  -8   16.50    1.00
   1 -10   8   19.10    1.00
  -2  10  -8   41.20    2.10
   2 -10   8   46.70    1.90
  -3  10  -8   71.09    2.70
   3 -10   8   69.79    2.60
   3 -10   8   71.99    2.70
   4 -10   8   42.80    1.60
   4 -10   8   42.30    1.70
   5 -10   8    2.00    0.30
   3   9  -8   36.80    1.40
   3   9  -8   34.20    1.70
   2   9  -8   30.60    1.50
   1   9  -8   49.90    2.30
  -1  -9   8   53.89    2.10
   0   9  -8    1.40    0.50
   0  -9   8    0.60    0.40
  -1   9  -8   17.80    1.10
   1  -9   8   20.70    1.10
  -2   9  -8   90.99    3.50
   2  -9   8   96.59    3.40
  -3   9  -8   85.09    3.30
   3  -9   8   88.79    3.20
   3  -9   8   93.49    3.20
   4  -9   8    3.80    0.50
   4  -9   8    2.80    0.50
   5  -9   8    1.70    0.40
   5  -9   8    0.90    0.30
   4   8  -8   23.70    0.90
   4   8  -8   22.60    1.10
   3   8  -8    4.90    0.60
   3   8  -8    4.40    0.50
   3   8  -8    4.80    0.80
   2   8  -8   81.19    3.20
   2   8  -8   91.19    3.10
   1   8  -8    0.60    0.30
  -1  -8   8    1.60    0.50
   0   8  -8   67.09    2.60
   0  -8   8   66.49    2.60
  -1   8  -8    9.30    0.80
   1  -8   8    9.70    0.80
  -2   8  -8   55.79    2.30
   2  -8   8   57.79    2.30
  -3   8  -8   28.20    1.40
   3  -8   8   29.00    1.40
   3  -8   8   30.50    1.40
   4  -8   8   68.29    2.60
   4  -8   8   70.59    2.50
   5  -8   8    6.30    0.50
   5  -8   8    7.00    0.50
   5   7  -8   11.20    0.50
   5   7  -8   10.40    0.60
   4   7  -8    0.30    0.20
   4   7  -8    0.00    0.30
   3   7  -8   36.40    1.50
   3   7  -8   36.80    1.60
   3   7  -8   33.20    1.70
   2   7  -8   11.90    0.90
   2   7  -8   12.00    0.90
   2   7  -8   10.70    0.90
   1   7  -8    3.90    0.70
   1   7  -8    3.60    0.60
   0  -7   8   -0.10    0.50
  -1   7  -8   -0.30    0.30
   1  -7   8    0.10    0.40
  -2   7  -8   20.30    1.10
   2  -7   8   19.20    1.10
   2  -7   8   21.10    1.30
  -3   7  -8    6.80    0.80
   3  -7   8    7.80    0.70
   3  -7   8    7.70    0.80
   4  -7   8   10.00    1.20
   4  -7   8   10.40    0.80
   5  -7   8    3.90    0.50
   5  -7   8    4.00    0.50
   5   6  -8   30.80    1.20
   5   6  -8   33.10    1.40
   4   6  -8    8.40    0.70
   4   6  -8    7.80    0.60
   4   6  -8    7.60    0.90
   3   6  -8    2.70    0.60
   3   6  -8    3.90    0.70
   3   6  -8    2.10    0.60
   2   6  -8  105.79    3.90
   2   6  -8  113.19    4.00
   2   6  -8  107.49    3.80
   1   6  -8    8.70    0.80
   1   6  -8    8.60    0.70
   0   6  -8   46.90    1.90
   0  -6   8   42.40    1.90
  -1   6  -8   44.80    1.80
   1  -6   8   42.00    1.80
  -2   6  -8   27.30    1.30
   2  -6   8   26.90    1.30
   2  -6   8   25.00    1.40
  -3   6  -8   41.70    2.00
   3  -6   8   37.90    1.70
   3  -6   8   38.20    1.70
   4  -6   8    0.20    0.30
   4  -6   8   -0.20    0.30
   5  -6   8    8.30    0.60
   5  -6   8    8.60    0.60
   6  -6   8   13.50    0.60
   6  -6   8   13.00    0.60
   5   5  -8    1.80    0.30
   5   5  -8    1.20    0.40
   4   5  -8    4.90    0.80
   4   5  -8    3.80    0.60
   4   5  -8    3.60    0.50
   3   5  -8   78.39    3.00
   3   5  -8   77.39    2.80
   2   5  -8   12.20    0.90
   2   5  -8   12.70    0.90
   2   5  -8   11.40    0.90
   1   5  -8    9.80    0.70
   1   5  -8   10.00    0.90
   0   5  -8   33.20    1.50
  -1   5  -8   36.50    1.50
   1  -5   8   33.20    1.60
   1  -5   8   31.10    1.70
  -2   5  -8  308.47    9.60
   2  -5   8  282.57    9.50
   2  -5   8  279.97    9.70
   2  -5   8  286.57    9.50
   3  -5   8   42.90    1.80
   3  -5   8   42.10    1.80
   4  -5   8    4.80    0.60
   4  -5   8    5.80    0.70
   5  -5   8    0.10    0.20
   5  -5   8   -0.10    0.30
   6  -5   8    0.30    0.20
   6  -5   8    0.20    0.20
   6   4  -8  192.48    6.10
   6   4  -8  184.48    6.10
   5   4  -8   47.20    2.20
   5   4  -8   48.00    2.00
   5   4  -8   45.20    1.70
   4   4  -8  181.38    5.90
   4   4  -8  181.08    6.00
   4   4  -8  165.38    6.10
   3   4  -8  315.87   10.20
   3   4  -8  298.27   10.20
   3   4  -8  319.37   10.40
   2   4  -8   25.10    1.20
   2   4  -8   24.20    1.20
   2   4  -8   23.90    1.20
   1   4  -8  322.17   10.30
   1   4  -8  322.37   10.30
   1   4  -8  298.57   10.20
   0   4  -8    4.90    0.50
  -1   4  -8   37.80    1.50
   1  -4   8   35.10    1.70
   1  -4   8   35.10    1.70
  -2   4  -8   52.59    2.10
   2  -4   8   54.69    2.20
   2  -4   8   53.69    2.20
   2  -4   8   55.49    2.20
   3  -4   8    5.30    0.70
   3  -4   8    3.10    1.10
   3  -4   8    5.70    0.70
   4  -4   8    6.20    0.70
   4  -4   8    6.50    0.70
   5  -4   8   11.10    0.70
   5  -4   8   12.50    0.70
   6  -4   8    4.20    0.40
   6  -4   8    4.50    0.40
   6   3  -8    1.40    0.40
   6   3  -8    1.80    0.30
   5   3  -8    8.20    0.90
   5   3  -8    9.90    0.70
   5   3  -8   10.90    0.60
   4   3  -8    1.10    0.40
   4   3  -8    0.00    0.20
   3   3  -8   62.79    2.40
   3   3  -8   61.59    2.30
   3   3  -8   63.69    2.70
   2   3  -8   23.30    1.10
   2   3  -8   19.90    1.10
   2   3  -8   22.60    1.20
   1   3  -8  700.73   22.10
   1   3  -8  683.43   22.20
   0   3  -8   95.59    3.30
   0   3  -8   86.89    3.70
  -1   3  -8   11.30    0.80
   1  -3   8   10.10    1.00
   2  -3   8    0.80    0.40
   2  -3   8    1.30    0.50
   3  -3   8  314.37   10.30
   3  -3   8  313.77   10.40
   3  -3   8  315.97   10.40
   4  -3   8   39.20    1.80
   4  -3   8   38.30    1.70
   4  -3   8   39.80    1.70
   5  -3   8   26.90    1.20
   5  -3   8   27.30    1.20
   6  -3   8   11.20    0.60
   6   2  -8    1.40    0.30
   6   2  -8    1.20    0.40
   5   2  -8   25.50    1.40
   5   2  -8   29.90    1.30
   5   2  -8   27.50    1.50
   4   2  -8   17.80    1.60
   4   2  -8   21.10    1.00
   4   2  -8   20.20    1.40
   3   2  -8  197.78    6.90
   3   2  -8  174.88    6.30
   3   2  -8  183.28    6.20
   2   2  -8   55.09    2.10
   2   2  -8   57.59    2.20
   2   2  -8   55.29    2.20
   1   2  -8  133.59    5.00
   1   2  -8  139.19    4.70
   0   2  -8  467.85   15.50
   0   2  -8  472.35   15.10
  -1   2  -8    7.00    0.80
   1  -2   8    5.70    0.80
   2  -2   8    2.40    0.60
   2  -2   8    3.80    0.80
   2  -2   8    1.20    0.50
   3  -2   8   23.10    1.20
   3  -2   8   25.10    1.30
   3  -2   8   22.10    1.20
   4  -2   8   38.30    1.80
   4  -2   8   36.90    1.60
   4  -2   8   37.70    1.70
   5  -2   8   29.70    1.30
   5  -2   8   29.10    1.30
   5  -2   8   30.90    1.40
   6  -2   8    1.80    0.40
   6  -2   8    1.60    0.30
   6   1  -8    2.50    0.30
   5   1  -8   47.00    1.80
   5   1  -8   42.50    2.00
   5   1  -8   44.80    1.70
   4   1  -8    3.60    0.70
   4   1  -8    4.00    0.70
   4   1  -8    2.60    0.50
   3   1  -8   28.90    1.40
   3   1  -8   25.10    1.30
   3   1  -8   25.60    1.20
   2   1  -8    0.00    0.40
   2   1  -8    0.10    0.20
   2   1  -8    0.10    0.30
   1   1  -8  775.12   24.70
   1   1  -8  748.73   24.40
   0   1  -8   82.79    3.50
   0   1  -8   90.09    3.10
   1  -1   8   42.20    1.80
   2  -1   8    0.10    0.40
   2  -1   8    1.10    0.60
   2  -1   8   -0.70    0.40
   3  -1   8    5.00    0.70
   3  -1   8    3.90    0.70
   3  -1   8    4.40    0.80
   4  -1   8   11.10    0.90
   4  -1   8    8.00    0.80
   4  -1   8    9.90    0.80
   5  -1   8  109.89    3.80
   5  -1   8  106.29    3.80
   5  -1   8  110.49    3.80
   6  -1   8    0.90    0.30
   6   0  -8    3.10    0.40
   6   0  -8    2.40    0.80
   5   0  -8   16.20    1.00
   5   0  -8   15.20    1.10
   5   0  -8   17.80    0.90
   4   0  -8   23.90    1.10
   4   0  -8   25.00    1.30
   4   0  -8   25.60    1.40
   3   0  -8   99.09    3.40
   3   0  -8   98.29    3.50
   3   0  -8   98.29    3.60
   2   0  -8    2.10    0.50
   2   0  -8    2.90    1.50
   2   0  -8    1.90    0.50
   2   0  -8    1.80    0.50
   1   0  -8    8.00    0.70
   1   0  -8    9.20    1.20
   0   0  -8    0.40    0.40
   0   0   8    0.00    0.40
   1   0   8   98.49    3.60
   1   0   8  104.89    3.80
   2   0   8    1.70    0.50
   2   0   8    2.00    0.70
   3   0   8    6.50    0.80
   3   0   8    8.10    0.80
   3   0   8    7.40    0.80
   4   0   8   10.80    0.80
   4   0   8   13.30    1.00
   4   0   8   12.60    1.00
   5   0   8    2.20    0.60
   5   0   8    1.90    0.40
   5   0   8    2.50    0.50
   6  -1  -8    5.50    0.80
   6  -1  -8    6.00    0.50
   5  -1  -8    6.40    0.60
   5  -1  -8    5.00    0.70
   5  -1  -8    6.70    0.90
   4  -1  -8    1.00    0.30
   4  -1  -8    1.60    0.50
   4  -1  -8    0.70    0.40
   3  -1  -8   52.39    2.20
   3  -1  -8   59.09    2.10
   3  -1  -8   60.29    2.30
   2  -1  -8   13.70    0.80
   2  -1  -8   13.10    0.80
   1  -1  -8  165.58    5.60
   1  -1  -8  171.08    5.70
   0   1   8   10.60    0.90
   1   1   8    7.80    1.00
   1   1   8    7.60    0.80
   1   1   8    7.10    0.80
   2   1   8   42.00    1.80
   2   1   8   41.60    1.80
   2   1   8   41.70    1.70
   2   1   8   41.00    1.70
   3   1   8   51.39    2.10
   3   1   8   51.89    2.10
   3   1   8   50.29    2.10
   4   1   8    5.70    0.70
   4   1   8    4.90    0.70
   4   1   8    5.40    0.70
   5   1   8    6.50    0.50
   5   1   8    6.60    0.50
   5   1   8    5.70    0.60
   6  -2  -8    0.50    0.40
   6  -2  -8    1.20    0.40
   5  -2  -8   24.30    1.80
   5  -2  -8   26.50    1.10
   4  -2  -8   27.90    1.60
   4  -2  -8   24.60    1.20
   3  -2  -8   23.10    1.20
   3  -2  -8   24.30    1.10
   2  -2  -8    0.40    0.30
   2  -2  -8    0.00    0.30
   1  -2  -8   22.70    1.10
   1  -2  -8   23.90    1.20
  -1   2   8   22.10    1.30
   0   2   8   39.30    1.70
   1   2   8   93.79    3.30
   1   2   8   92.39    3.40
   1   2   8   94.09    3.30
   2   2   8   22.50    1.30
   2   2   8   20.40    1.30
   2   2   8   23.30    1.10
   2   2   8   20.50    1.20
   3   2   8   62.19    2.40
   3   2   8   63.89    2.50
   3   2   8   62.89    2.50
   3   2   8   63.29    2.40
   4   2   8   72.49    2.90
   4   2   8   79.19    3.00
   4   2   8   75.09    2.80
   5   2   8   29.10    1.20
   5   2   8   27.70    1.20
   6  -3  -8    0.90    0.20
   6  -3  -8    0.90    0.40
   5  -3  -8   50.49    1.80
   5  -3  -8   43.90    2.00
   4  -3  -8    5.50    0.60
   4  -3  -8    5.30    0.70
   3  -3  -8   56.69    2.40
   3  -3  -8   67.49    2.70
   2  -3  -8  198.78    6.50
   2  -3  -8  212.08    6.70
  -2   3   8  179.68    6.60
   1  -3  -8  330.27   10.80
  -1   3   8  297.37   10.20
   0   3   8    7.60    0.90
   1   3   8   -0.10    0.40
   1   3   8    0.00    0.30
   2   3   8   14.20    1.00
   2   3   8   14.50    0.90
   2   3   8   12.80    1.10
   2   3   8   12.60    0.90
   3   3   8   49.30    2.00
   3   3   8   49.80    2.10
   3   3   8   50.59    2.00
   3   3   8   49.60    2.00
   4   3   8    6.60    0.60
   4   3   8    5.70    0.60
   5   3   8   13.40    0.70
   5   3   8   15.40    0.90
   6  -4  -8   -0.50    0.30
   5  -4  -8  195.68    6.70
   4  -4  -8    6.80    0.60
   4  -4  -8    6.40    0.70
   3  -4  -8   52.79    2.00
   3  -4  -8   53.59    2.20
   2  -4  -8    1.40    0.40
   1  -4  -8   29.30    1.40
   1  -4  -8   30.30    1.50
  -1   4   8   25.00    1.70
   0   4   8    0.30    0.30
   0   4   8    0.40    0.50
   1   4   8    1.70    0.50
   2   4   8   59.19    2.40
   2   4   8   60.09    2.30
   2   4   8   60.19    2.40
   3   4   8  344.27   11.20
   3   4   8  344.77   11.30
   3   4   8  343.37   11.20
   4   4   8   10.10    0.80
   4   4   8   10.80    0.70
   4   4   8   10.20    0.70
  -5  -4  -8    0.00    0.20
   5   4   8    0.20    0.20
   6  -5  -8   -0.20    0.30
   5  -5  -8   31.80    1.50
   4  -5  -8    7.80    0.70
   3  -5  -8    0.10    0.30
   2  -5  -8 1058.99   34.20
   2  -5  -8 1088.29   34.20
   1  -5  -8    2.80    0.70
   0  -5  -8   63.29    2.40
   0   5   8   59.29    2.50
   0   5   8   58.29    2.20
   1   5   8   15.50    1.10
   1   5   8   15.90    0.90
   2   5   8    3.00    0.80
   2   5   8    3.20    0.80
   2   5   8    2.40    0.60
   3   5   8   40.20    1.60
   3   5   8   37.80    1.60
   3   5   8   41.10    2.00
  -4  -5  -8    3.30    0.50
   4   5   8    3.40    0.80
   4   5   8    2.80    0.50
   4   5   8    2.60    0.40
   6  -6  -8    4.90    0.60
   5  -6  -8   76.59    3.10
   4  -6  -8  211.58    7.20
   2  -6  -8   18.60    1.20
   2  -6  -8   18.60    1.20
   1  -6  -8   21.40    1.20
  -1   6   8   23.20    1.10
   0  -6  -8   79.89    2.90
   0   6   8   79.39    2.90
   0   6   8   76.49    3.40
  -1  -6  -8   22.60    1.20
   1   6   8   22.50    1.30
   1   6   8   20.70    1.10
  -2  -6  -8    5.20    0.60
   2   6   8    4.70    0.80
   2   6   8    4.70    0.80
   2   6   8    4.90    0.60
  -3  -6  -8    8.00    0.70
   3   6   8    8.50    0.70
   3   6   8    6.90    0.60
  -4  -6  -8  174.18    5.70
   4   6   8  174.68    5.70
   4   6   8  171.48    5.60
   5  -7  -8   12.20    0.90
   4  -7  -8   71.99    2.80
  -4   7   8   75.39    3.00
   3  -7  -8    8.50    0.90
   3  -7  -8    9.10    0.80
  -3   7   8    8.60    0.70
   2  -7  -8  679.03   21.10
   2  -7  -8  620.34   21.30
  -2   7   8  669.53   21.00
   1  -7  -8    4.10    0.70
  -1   7   8    3.40    0.60
   0  -7  -8  258.97    8.70
   0   7   8  264.57    8.60
  -1  -7  -8  189.58    6.20
   1   7   8  170.68    5.90
   1   7   8  165.18    5.90
  -2  -7  -8    0.00    0.40
   2   7   8   -0.30    0.20
   2   7   8    0.20    0.40
  -3  -7  -8    0.50    0.20
   3   7   8    1.60    0.60
   3   7   8    0.60    0.20
   5  -8  -8   31.70    1.40
   4  -8  -8   17.40    1.00
  -4   8   8   16.30    0.90
   3  -8  -8   66.39    2.70
  -3   8   8   72.89    2.50
   2  -8  -8  113.89    4.00
  -2   8   8  110.29    3.90
   1  -8  -8    4.40    0.70
  -1   8   8    4.60    0.60
   0  -8  -8  124.99    4.30
   0   8   8  119.69    4.20
  -1  -8  -8   -0.10    0.20
   1   8   8   -0.10    0.30
  -2  -8  -8   15.70    0.80
   2   8   8   15.40    0.80
  -3  -8  -8   -0.10    0.20
   3   8   8    0.20    0.20
   4  -9  -8   17.70    1.10
   3  -9  -8   23.80    1.20
  -3   9   8   24.80    1.10
   2  -9  -8    2.50    0.50
  -2   9   8    3.20    0.50
   1  -9  -8   18.50    1.20
  -1   9   8   17.80    0.90
   0  -9  -8    4.10    0.50
   0   9   8    3.90    0.50
  -1  -9  -8   32.90    1.40
   1   9   8   33.50    1.30
  -2  -9  -8    4.80    0.40
   2   9   8    5.90    0.50
   3 -10  -8    4.90    0.60
   2 -10  -8    4.80    0.50
  -2  10   8    3.70    0.60
   1 -10  -8    1.40    0.40
  -1  10   8    1.80    0.40
   0 -10  -8   34.10    1.40
   0  10   8   36.90    1.40
  -1 -10  -8   25.20    1.10
   1  10   8   24.30    1.00
   3 -11  -8    4.80    0.50
   2 -11  -8    8.30    0.60
   1 -11  -8   15.90    0.80
  -1  11   8   15.00    0.80
   0  11   8    1.50    0.40
   2 -12  -8   10.00    0.60
   0  12  -9    3.90    0.60
   0 -12   9    2.90    0.60
  -1  12  -9    0.90    0.40
   1 -12   9    0.60    0.40
  -2  12  -9   34.40    1.50
   2 -12   9   31.00    1.30
   3 -12   9    4.90    0.40
   1  11  -9    3.50    0.60
   0  11  -9   25.60    1.20
   0 -11   9   25.40    1.10
  -1  11  -9    0.20    0.40
   1 -11   9    0.80    0.30
  -2  11  -9   43.70    1.80
   2 -11   9   42.60    1.70
   3 -11   9  144.49    4.80
   2  10  -9   50.49    2.00
   1  10  -9   51.99    2.10
   0  10  -9   14.30    0.90
   0 -10   9   13.30    0.80
   1 -10   9    1.80    0.40
  -2  10  -9   46.90    2.10
   2 -10   9   46.30    1.80
  -3  10  -9    1.90    0.50
   3 -10   9    2.40    0.40
   4 -10   9    7.70    0.50
   3   9  -9    5.10    1.00
   2   9  -9   19.50    1.10
   1   9  -9   10.70    0.80
   0   9  -9    0.90    0.30
   0  -9   9    1.80    0.50
  -1   9  -9    5.70    0.70
   1  -9   9    7.60    0.70
  -2   9  -9    0.40    0.30
   2  -9   9   -0.30    0.40
  -3   9  -9    1.90    0.80
   4  -9   9    7.30    0.60
   4  -9   9    8.00    0.50
   5  -9   9    4.30    0.40
   4   8  -9    0.40    0.20
   3   8  -9   18.30    0.90
   3   8  -9   19.50    1.00
   2   8  -9  144.69    5.10
   1   8  -9    0.20    0.30
   0   8  -9   46.10    2.00
   0  -8   9   49.20    2.00
  -1   8  -9  103.49    3.90
   1  -8   9  113.39    3.90
  -2   8  -9    2.80    0.60
   2  -8   9    2.20    0.60
  -3   8  -9   19.80    1.20
   3  -8   9   22.10    1.10
   3  -8   9   20.30    1.10
   4  -8   9   11.70    0.70
   4  -8   9   11.40    0.70
   5  -8   9    7.90    0.50
   5  -8   9    6.50    0.50
   5   7  -9    9.10    0.70
   4   7  -9    1.60    0.60
   4   7  -9    1.40    0.40
   3   7  -9   48.40    2.00
   3   7  -9   46.50    1.80
   2   7  -9   56.69    2.40
   2   7  -9   64.19    2.40
   1   7  -9    1.00    0.40
   0   7  -9    1.50    0.50
   0  -7   9    1.80    0.60
  -1   7  -9    1.50    0.50
   1  -7   9    1.30    0.50
  -2   7  -9   26.80    1.30
   2  -7   9   27.40    1.40
   3  -7   9    0.80    0.40
   3  -7   9    0.40    0.40
   4  -7   9   30.10    1.30
   4  -7   9   30.40    1.30
   5  -7   9    0.10    0.20
   5  -7   9    0.10    0.20
   5   6  -9   53.89    1.90
   4   6  -9  124.29    4.30
   4   6  -9  126.99    4.20
   3   6  -9    0.90    0.30
   3   6  -9    0.90    0.40
   2   6  -9    5.40    0.70
   2   6  -9    5.80    0.80
   2   6  -9    5.80    0.70
   1   6  -9    3.10    0.50
   0   6  -9  218.18    7.50
  -1   6  -9    7.40    0.70
   1  -6   9    5.20    1.00
   1  -6   9    6.00    0.90
  -2   6  -9   -0.30    0.40
   2  -6   9    0.10    0.50
   3  -6   9  168.28    5.60
   3  -6   9  163.38    5.70
   4  -6   9    2.80    0.50
   4  -6   9    2.70    0.50
   5  -6   9    1.20    0.30
   5  -6   9    1.80    0.40
   5   5  -9    5.80    0.50
   5   5  -9    6.20    0.40
   4   5  -9   49.40    2.10
   4   5  -9   53.69    2.00
   3   5  -9  377.16   12.00
   3   5  -9  373.16   12.10
   3   5  -9  362.06   12.30
   2   5  -9   11.60    0.90
   2   5  -9   11.80    0.90
   2   5  -9   12.10    0.90
   1   5  -9    1.40    0.40
   0   5  -9  169.98    5.90
  -1   5  -9   67.79    2.50
   1  -5   9   64.29    2.60
   1  -5   9   65.89    2.50
  -2   5  -9  369.86   11.60
   2  -5   9  355.56   11.60
   2  -5   9  347.47   11.60
   2  -5   9  343.17   11.50
   3  -5   9  255.67    8.60
   3  -5   9  260.27    8.50
   4  -5   9    2.90    0.60
   4  -5   9    4.80    0.60
   5  -5   9   -0.20    0.20
   5  -5   9    0.20    0.30
   6   4  -9    2.60    0.30
   5   4  -9    2.60    0.40
   5   4  -9    3.10    0.90
   5   4  -9    3.20    0.40
   4   4  -9   10.60    0.70
   4   4  -9   10.30    0.70
   4   4  -9   11.20    0.90
   3   4  -9    6.10    1.00
   3   4  -9    4.60    0.60
   2   4  -9  263.87    8.70
   2   4  -9  251.77    8.40
   2   4  -9  247.08    8.60
   1   4  -9  113.89    3.90
   1   4  -9  105.69    3.80
   0   4  -9  233.78    7.80
  -1   4  -9   31.60    1.40
   1  -4   9   23.20    1.60
   1  -4   9   29.50    1.40
   2  -4   9   23.70    1.30
   2  -4   9   25.90    1.50
   2  -4   9   23.40    1.40
   3  -4   9  145.69    5.10
   3  -4   9  145.09    5.00
   3  -4   9  146.09    5.10
   4  -4   9   33.10    1.50
   4  -4   9   32.70    1.40
   5  -4   9    2.50    0.50
   5  -4   9    4.20    0.50
   6   3  -9   31.90    1.20
   5   3  -9   51.19    1.90
   5   3  -9   55.69    2.00
   4   3  -9   60.69    2.20
   4   3  -9   57.19    2.40
   4   3  -9   58.79    2.60
   3   3  -9  798.22   26.10
   3   3  -9  797.02   26.20
   3   3  -9  857.81   26.30
   2   3  -9  292.77    9.40
   2   3  -9  287.27    9.60
   2   3  -9  287.87    9.50
   1   3  -9  315.17   10.40
   1   3  -9  323.87   10.50
   0   3  -9   23.10    1.20
  -1   3  -9    7.00    0.80
   1  -3   9    7.20    0.80
   2  -3   9   43.70    1.90
   2  -3   9   49.70    2.00
   3  -3   9  506.35   16.60
   3  -3   9  516.45   16.50
   3  -3   9  512.35   16.60
   4  -3   9  258.57    8.40
   4  -3   9  247.88    8.40
   5  -3   9    3.10    0.50
   5  -3   9    3.50    0.50
   6   2  -9    2.10    0.30
   5   2  -9   50.29    1.90
   5   2  -9   49.99    1.90
   5   2  -9   50.39    2.10
   4   2  -9  193.58    6.90
   4   2  -9  207.58    6.80
   4   2  -9  205.78    6.70
   3   2  -9   24.60    1.10
   3   2  -9   22.90    1.20
   3   2  -9   22.90    1.30
   2   2  -9  379.86   12.30
   2   2  -9  374.06   12.40
   2   2  -9  388.96   12.50
   1   2  -9    4.60    0.60
   1   2  -9    5.70    0.70
   0   2  -9  112.89    3.90
   0  -2   9  107.09    3.90
   1  -2   9    2.10    0.70
   2  -2   9   -0.10    0.50
   2  -2   9   -0.30    0.40
   3  -2   9  412.76   13.50
   3  -2   9  415.26   13.50
   3  -2   9  419.46   13.60
   4  -2   9  332.87   11.10
   4  -2   9  347.57   11.10
   4  -2   9  339.07   11.10
   5  -2   9  148.49    4.80
   5  -2   9  142.99    4.80
   5  -2   9  141.29    4.90
   6   1  -9    0.40    0.20
   5   1  -9   17.10    0.90
   5   1  -9   17.10    0.90
   5   1  -9   18.10    1.10
   4   1  -9    1.40    0.40
   4   1  -9    0.40    0.40
   4   1  -9    0.80    0.40
   3   1  -9  135.09    4.60
   3   1  -9  134.59    4.70
   2   1  -9   13.60    0.80
   2   1  -9   11.80    0.90
   1   1  -9  207.08    7.00
   1   1  -9  217.98    7.10
   0  -1   9    2.70    0.70
   1  -1   9   20.90    1.50
   1  -1   9   27.80    1.30
   2  -1   9   13.40    1.10
   2  -1   9   13.70    1.00
   2  -1   9   13.40    1.00
   3  -1   9   51.39    2.10
   3  -1   9   50.99    2.20
   3  -1   9   54.59    2.20
   4  -1   9    7.70    0.70
   4  -1   9    9.00    0.70
   5  -1   9   48.70    2.00
   5  -1   9   54.49    1.90
   5  -1   9   53.89    2.00
   6   0  -9   -0.40    0.50
   6   0  -9    0.60    0.20
   5   0  -9    0.60    0.40
   5   0  -9    1.40    0.40
   4   0  -9   37.40    1.50
   4   0  -9   37.30    1.60
   4   0  -9   36.30    1.70
   3   0  -9   83.99    3.20
   3   0  -9   88.59    3.30
   2   0  -9   76.29    2.70
   2   0  -9   77.49    2.90
   1   0  -9    1.10    0.30
   1   0  -9    1.60    0.40
   0   0  -9  281.57    9.40
   0   0   9  288.57    9.30
   1   0   9    5.60    1.00
   1   0   9    6.50    0.80
   1   0   9    7.20    0.90
   2   0   9   51.29    2.10
   2   0   9   50.99    2.10
   2   0   9   51.39    2.10
   3   0   9   55.09    2.20
   3   0   9   56.19    2.30
   3   0   9   55.29    2.20
   4   0   9   10.90    1.00
   5   0   9    4.90    0.50
   5   0   9    5.30    0.50
   5   0   9    5.30    0.60
   6  -1  -9   13.60    0.90
   6  -1  -9   14.20    0.70
   5  -1  -9    2.80    0.40
   5  -1  -9    2.20    0.60
   4  -1  -9    4.60    0.70
   4  -1  -9    6.20    0.60
   3  -1  -9    1.70    0.50
   3  -1  -9    1.60    0.50
   2  -1  -9    8.40    0.60
   2  -1  -9    7.60    0.70
   1  -1  -9  231.78    7.70
   1  -1  -9  246.28    7.80
  -1   1   9  225.18    7.70
   0   1   9    2.80    0.70
   1   1   9    2.70    0.70
   1   1   9    3.60    0.70
   1   1   9    3.10    0.90
   2   1   9  130.89    4.50
   2   1   9  131.09    4.70
   2   1   9  131.69    4.70
   2   1   9  136.69    4.60
   3   1   9   12.00    1.20
   3   1   9   11.90    0.90
   3   1   9   11.30    0.90
   4   1   9   12.80    0.90
   4   1   9   12.70    0.80
   4   1   9   12.30    0.80
   5   1   9    5.30    0.50
   5   1   9    6.70    0.60
   6  -2  -9    0.20    0.40
   6  -2  -9    0.20    0.20
   5  -2  -9    6.20    0.90
   4  -2  -9    2.20    0.60
   4  -2  -9    2.60    0.50
   3  -2  -9    5.90    0.70
   3  -2  -9    5.70    0.60
   2  -2  -9   68.69    2.60
   2  -2  -9   66.99    2.50
   1  -2  -9   13.80    1.00
  -1   2   9   14.10    1.00
   0   2   9   23.20    1.20
   1   2   9   55.09    2.20
   1   2   9   53.89    2.10
   2   2   9   94.79    3.40
   2   2   9   93.59    3.40
   2   2   9   93.99    3.50
   2   2   9   92.09    3.30
   3   2   9   67.69    2.60
   3   2   9   67.49    2.50
   3   2   9   68.99    2.70
   3   2   9   69.99    2.60
   4   2   9    0.40    0.30
   4   2   9    0.70    0.30
   5   2   9    5.00    0.50
   5   2   9    5.40    0.40
   6  -3  -9    0.00    0.30
   5  -3  -9    3.10    0.60
   5  -3  -9    3.00    0.40
   4  -3  -9   99.59    3.40
   4  -3  -9   96.59    3.70
   3  -3  -9   58.99    2.40
   3  -3  -9   56.39    2.20
   2  -3  -9   93.39    3.80
   2  -3  -9  108.19    3.70
  -2   3   9   99.79    3.60
   1  -3  -9    1.40    0.50
  -1   3   9    1.40    0.50
   0   3   9    5.60    0.60
   0   3   9    6.70    0.80
   1   3   9   19.80    1.20
   1   3   9   20.20    1.00
   2   3   9    1.30    0.60
   2   3   9    0.20    0.30
   2   3   9    0.20    0.40
   3   3   9    9.30    0.80
   3   3   9    8.60    0.90
   3   3   9    9.20    0.80
   4   3   9    1.40    0.50
   4   3   9    1.40    0.50
   5   3   9   25.50    1.00
   6  -4  -9    9.40    0.70
   5  -4  -9   20.00    1.10
   4  -4  -9    1.80    0.50
   4  -4  -9    1.60    0.50
   3  -4  -9   10.10    0.80
   2  -4  -9  819.32   26.30
   1  -4  -9   85.99    3.10
  -1   4   9   80.09    3.10
   0  -4  -9    9.00    0.90
   0   4   9    8.50    1.30
   0   4   9    9.40    0.70
   1   4   9   10.80    1.00
   1   4   9    9.20    0.80
   2   4   9    1.00    0.30
   2   4   9    2.00    0.60
   2   4   9    0.60    0.50
   3   4   9   -0.30    0.30
   3   4   9    0.20    0.40
   3   4   9    0.20    0.40
   4   4   9  100.59    3.40
   4   4   9  103.19    3.60
   6  -5  -9    0.30    0.40
   5  -5  -9  185.78    6.30
   4  -5  -9   91.39    3.40
   3  -5  -9   44.40    1.90
   2  -5  -9   69.69    2.70
   1  -5  -9   60.59    2.40
  -1   5   9   63.89    2.30
   0  -5  -9  169.88    5.70
   0   5   9  164.68    5.60
   0   5   9  168.28    5.80
   1   5   9    6.80    0.60
   1   5   9    5.70    0.90
   2   5   9    2.60    0.70
   2   5   9    3.10    0.50
   2   5   9    3.10    0.70
   3   5   9   18.00    1.00
   3   5   9   19.20    1.00
   3   5   9   19.60    0.90
  -4  -5  -9    2.60    0.60
   4   5   9    2.50    0.60
   4  -6  -9    0.40    0.30
   3  -6  -9   19.90    1.10
   2  -6  -9  650.63   23.20
   2  -6  -9  767.92   23.00
  -2   6   9  734.93   22.90
   1  -6  -9   64.39    2.40
  -1   6   9   61.79    2.40
   0  -6  -9  126.19    4.30
   0   6   9  116.69    4.30
   0   6   9  122.19    4.20
  -1  -6  -9   32.50    1.50
   1   6   9   32.80    1.60
   1   6   9   32.90    1.60
  -2  -6  -9    5.80    0.60
   2   6   9    6.10    0.50
   2   6   9    5.40    0.80
  -3  -6  -9   28.80    1.30
   3   6   9   30.60    1.30
   3   6   9   28.70    1.20
   5  -7  -9    4.20    0.60
   4  -7  -9    2.40    0.60
  -4   7   9    1.70    0.50
   3  -7  -9    6.40    0.80
  -3   7   9    8.50    0.60
   2  -7  -9    0.40    0.40
  -2   7   9   -0.30    0.20
   1  -7  -9    9.10    0.80
  -1   7   9    9.90    0.80
   0  -7  -9   16.10    1.00
   0   7   9   16.40    0.90
   1   7   9  168.48    5.70
   1   7   9  162.38    5.60
  -2  -7  -9    2.30    0.40
   2   7   9    2.70    0.40
   2   7   9    2.30    0.50
   3   7   9    2.00    0.60
   5  -8  -9    0.00    0.40
   4  -8  -9    1.50    0.40
  -4   8   9    1.20    0.30
   3  -8  -9   33.80    1.50
   3  -8  -9   32.10    1.60
  -3   8   9   34.80    1.40
   2  -8  -9   13.10    0.90
  -2   8   9   13.00    0.80
   1  -8  -9   27.70    1.50
  -1   8   9   25.40    1.20
   0  -8  -9    8.20    0.60
   0   8   9    7.80    0.60
  -1  -8  -9  119.49    4.10
   1   8   9  119.99    4.10
  -2  -8  -9    4.50    0.40
   2   8   9    3.30    0.40
   3  -9  -9   62.69    2.30
  -3   9   9   65.89    2.30
   2  -9  -9    6.70    0.60
  -2   9   9    6.20    0.50
   1  -9  -9    8.70    0.60
  -1   9   9    8.70    0.60
   0  -9  -9    1.50    0.40
   0   9   9    1.30    0.40
  -1  -9  -9   29.30    1.20
   1   9   9   28.50    1.20
  -2  -9  -9   11.80    0.60
   2   9   9   11.60    0.60
   3 -10  -9   10.90    0.80
   2 -10  -9    0.00    0.20
  -2  10   9    0.30    0.30
   1 -10  -9   27.80    1.20
  -1  10   9   28.90    1.10
   0 -10  -9    0.10    0.20
   0  10   9    0.30    0.20
  -1 -10  -9    0.30    0.20
   1  10   9   -0.20    0.20
   2 -11  -9   14.60    0.70
   1 -11  -9   -0.20    0.20
   1  11 -10   34.40    1.50
   0  11 -10    1.10    0.30
  -1  11 -10   95.09    3.40
   1 -11  10   97.99    3.30
  -2  11 -10  109.09    3.70
   2 -11  10  105.09    3.60
   3 -11  10   21.40    0.90
   2  10 -10    1.20    0.40
   1  10 -10   36.90    1.60
   0  10 -10    0.90    0.30
  -1  10 -10   38.90    1.70
   1 -10  10   37.30    1.50
  -2  10 -10    2.90    0.60
   2 -10  10    1.80    0.50
   3 -10  10    2.10    0.40
   4 -10  10   -0.30    0.30
   2   9 -10   73.49    2.80
   1   9 -10   79.29    3.00
   0   9 -10   50.29    2.10
  -1   9 -10    4.70    0.60
   1  -9  10    5.60    0.70
  -2   9 -10    1.70    0.60
   2  -9  10    1.70    0.40
   3  -9  10    9.50    0.60
   4  -9  10   61.99    2.20
   3   8 -10   14.40    1.00
   2   8 -10   69.99    2.70
   1   8 -10   11.00    1.00
   0   8 -10    6.60    0.70
  -1   8 -10   18.40    1.10
   1  -8  10   20.00    1.10
  -2   8 -10   32.70    1.60
   2  -8  10   34.10    1.50
   3  -8  10    1.70    0.50
   4  -8  10   26.10    1.10
   4  -8  10   22.40    1.10
   4   7 -10    0.00    0.20
   3   7 -10   10.30    0.70
   3   7 -10   12.10    0.90
   2   7 -10   20.20    1.20
   1   7 -10    8.80    0.80
   0   7 -10   25.40    1.30
   0  -7  10   25.40    1.30
  -1   7 -10    5.40    0.70
   1  -7  10    4.50    0.90
  -2   7 -10   31.40    1.50
   2  -7  10   33.50    1.50
   3  -7  10    7.90    0.70
   3  -7  10    7.60    0.90
   4  -7  10   -0.10    0.30
   4  -7  10    0.10    0.30
   5  -7  10    0.40    0.20
   5  -7  10   -0.30    0.30
   5   6 -10    8.10    0.40
   4   6 -10    2.40    0.70
   4   6 -10    2.30    0.40
   4   6 -10    2.60    0.40
   3   6 -10  154.98    5.60
   3   6 -10  169.58    5.90
   3   6 -10  183.78    5.80
   2   6 -10   83.89    2.90
   2   6 -10   79.79    3.10
   1   6 -10    0.60    0.30
   0   6 -10    1.20    0.40
   0  -6  10    0.90    0.50
  -1   6 -10    6.50    0.80
   1  -6  10    6.90    1.00
   1  -6  10    6.20    0.90
  -2   6 -10  112.09    4.10
   2  -6  10  115.59    4.00
   3  -6  10   36.70    1.60
   3  -6  10   36.40    1.60
   4  -6  10    1.60    0.50
   4  -6  10    1.30    0.40
   5  -6  10    6.80    0.50
   5  -6  10    6.70    0.50
   5   5 -10    4.10    0.30
   4   5 -10    2.10    0.50
   4   5 -10    2.40    0.70
   4   5 -10    2.30    0.40
   3   5 -10   46.80    1.80
   3   5 -10   46.90    1.90
   3   5 -10   45.30    2.00
   2   5 -10    8.40    0.80
   2   5 -10    9.30    0.80
   1   5 -10   19.40    1.10
   0   5 -10   47.10    2.00
   0  -5  10   45.20    1.90
  -1   5 -10   38.10    1.70
   1  -5  10   34.30    1.60
   2  -5  10   29.60    1.50
   2  -5  10   31.30    1.50
   3  -5  10   21.40    1.20
   3  -5  10   23.00    1.20
   4  -5  10    1.40    0.50
   4  -5  10    2.00    0.50
   5  -5  10    2.30    0.40
   5  -5  10    3.10    0.50
   5   4 -10    9.90    0.60
   5   4 -10    8.90    1.00
   4   4 -10   57.89    2.30
   4   4 -10   56.19    2.10
   4   4 -10   55.09    2.30
   3   4 -10   74.59    3.00
   3   4 -10   77.49    2.80
   3   4 -10   80.69    3.40
   2   4 -10    8.90    0.70
   2   4 -10   10.70    0.90
   1   4 -10   46.50    2.00
   0   4 -10  130.99    4.50
   0  -4  10  122.29    4.40
  -1   4 -10    9.50    0.90
   1  -4  10    7.10    0.80
   2  -4  10   19.00    1.30
   2  -4  10   18.70    1.20
   2  -4  10   19.70    1.20
   3  -4  10   30.30    1.40
   3  -4  10   30.50    1.50
   3  -4  10   30.70    1.40
   4  -4  10    6.70    0.60
   4  -4  10    7.70    0.60
   5  -4  10  191.68    6.30
   5  -4  10  190.88    6.30
   5   3 -10    2.60    0.70
   5   3 -10    2.90    0.30
   4   3 -10    8.30    0.60
   4   3 -10    6.80    0.80
   4   3 -10    8.00    0.70
   3   3 -10  476.55   15.10
   3   3 -10  464.25   15.20
   3   3 -10  471.35   15.40
   2   3 -10  119.29    4.10
   2   3 -10  120.29    4.30
   1   3 -10    0.40    0.30
   1   3 -10    0.90    0.40
   0   3 -10   18.20    1.00
   0  -3  10   17.00    1.10
  -1   3 -10    2.30    0.90
   1  -3  10    1.10    0.50
   2  -3  10    1.30    0.60
   2  -3  10    1.60    0.50
   2  -3  10    1.40    0.40
   3  -3  10   -0.30    0.40
   3  -3  10   -0.30    0.50
   3  -3  10   -0.20    0.40
   4  -3  10    7.40    0.70
   4  -3  10    7.70    0.90
   4  -3  10    7.40    0.60
   5  -3  10   21.30    0.90
   5  -3  10   22.00    1.00
   6   2 -10    7.40    0.40
   5   2 -10   15.20    1.10
   5   2 -10   15.30    0.70
   4   2 -10   23.70    1.30
   4   2 -10   26.60    1.10
   4   2 -10   25.50    1.20
   3   2 -10    3.20    0.70
   3   2 -10    3.20    0.50
   2   2 -10   24.50    1.20
   2   2 -10   26.40    1.30
   1   2 -10   16.50    1.00
   1   2 -10   15.40    0.90
   0   2 -10  184.18    6.10
   0  -2  10  172.18    6.00
   1  -2  10   38.70    1.70
   2  -2  10    8.80    1.00
   2  -2  10    9.10    1.00
   2  -2  10    8.70    0.90
   3  -2  10   25.50    1.40
   3  -2  10   26.70    1.30
   3  -2  10   25.90    1.30
   4  -2  10   23.80    1.10
   4  -2  10   23.30    1.10
   4  -2  10   24.30    1.20
   5  -2  10   12.00    0.70
   5  -2  10   13.10    0.70
   6   1 -10    4.10    0.30
   5   1 -10    0.20    0.20
   5   1 -10   -0.10    0.30
   4   1 -10   21.90    1.00
   4   1 -10   22.50    1.30
   3   1 -10   19.50    1.20
   3   1 -10   18.10    1.00
   2   1 -10   62.59    2.50
   2   1 -10   59.59    2.30
   1   1 -10   56.99    2.20
   1   1 -10   58.99    2.30
   0   1 -10  198.18    6.70
   0  -1  10  200.18    6.70
   1  -1  10   94.59    3.20
   1  -1  10   76.99    3.60
   2  -1  10  105.49    3.90
   2  -1  10  108.79    3.90
   2  -1  10  110.09    3.80
   3  -1  10   51.79    2.00
   3  -1  10   48.40    2.10
   3  -1  10   48.40    2.00
   4  -1  10    1.50    0.30
   4  -1  10    1.90    0.60
   4  -1  10    2.70    0.60
   5  -1  10   72.69    2.60
   5  -1  10   76.49    2.60
   6   0 -10    8.50    0.50
   5   0 -10    4.70    0.70
   5   0 -10    4.60    0.40
   4   0 -10   14.40    0.80
   4   0 -10   12.80    1.00
   3   0 -10   16.20    0.90
   3   0 -10   16.80    1.10
   2   0 -10   85.69    3.10
   2   0 -10   92.39    3.30
   1   0 -10   14.40    0.80
   1   0 -10   14.40    1.00
  -1   0  10   14.40    0.90
   0   0  10  152.78    5.20
   1   0  10   14.20    1.30
   1   0  10   15.20    1.00
   1   0  10   14.10    1.00
   2   0  10   57.99    2.60
   2   0  10   63.19    2.50
   2   0  10   64.29    2.40
   3   0  10   17.60    1.10
   3   0  10   18.90    1.10
   3   0  10   18.50    1.10
   4   0  10    0.90    0.30
   4   0  10    0.40    0.30
   4   0  10    2.10    0.60
   5   0  10   50.19    1.80
   5   0  10   51.59    1.80
   6  -1 -10    4.40    0.40
   5  -1 -10    3.00    0.40
   5  -1 -10    3.20    0.60
   4  -1 -10   10.90    0.90
   4  -1 -10   12.40    0.70
   3  -1 -10   13.00    0.80
   3  -1 -10   12.60    1.00
   2  -1 -10    0.50    0.30
   2  -1 -10    0.40    0.40
   1  -1 -10  147.49    5.00
  -1   1  10  144.59    5.00
   0   1  10    0.40    0.40
   1   1  10    4.30    0.70
   2   1  10    3.70    0.80
   2   1  10    2.10    0.70
   2   1  10    3.40    0.90
   3   1  10    2.80    0.70
   3   1  10    2.30    0.60
   3   1  10    3.30    0.70
   4   1  10   29.50    1.20
   5   1  10    7.80    0.50
   5   1  10   10.00    0.60
   5  -2 -10    5.70    0.60
   5  -2 -10    5.90    0.50
   4  -2 -10   90.49    3.10
   4  -2 -10   86.89    3.40
   3  -2 -10    0.10    0.30
   3  -2 -10    0.10    0.30
   2  -2 -10    7.00    0.80
   2  -2 -10    6.40    0.60
  -2   2  10    5.90    0.80
   1  -2 -10   63.19    2.50
   0   2  10   45.20    1.90
   0   2  10   43.90    1.70
   1   2  10    0.10    0.40
   1   2  10    0.20    0.30
   2   2  10   30.30    1.50
   2   2  10   30.70    1.40
   3   2  10    8.50    0.80
   3   2  10    9.70    0.90
   4   2  10   20.30    1.00
   4   2  10   22.50    1.00
   5  -3 -10    2.00    0.40
   5  -3 -10    2.00    0.50
   4  -3 -10   10.10    0.90
   4  -3 -10   13.20    0.80
   3  -3 -10   27.00    1.40
   3  -3 -10   27.10    1.20
  -3   3  10   26.50    1.50
  -2   3  10    1.60    0.60
  -1   3  10   19.00    1.20
   0  -3 -10    1.60    0.50
   0   3  10    1.60    0.50
   1   3  10    6.40    0.80
   1   3  10    6.30    0.70
   2   3  10    9.20    0.80
   2   3  10    8.40    0.70
   3   3  10   68.09    2.50
   3   3  10   65.89    2.70
   3   3  10   66.89    2.40
   4   3  10   99.39    3.40
   4   3  10  103.49    3.50
   5  -4 -10   33.20    1.80
   4  -4 -10  217.68    7.40
   3  -4 -10    3.00    0.60
   2  -4 -10  185.98    6.00
  -2   4  10  162.28    6.30
  -1   4  10    5.80    0.90
   0  -4 -10   10.00    0.90
   0   4  10    9.40    0.70
   0   4  10    9.60    1.00
   1   4  10    1.20    0.30
   1   4  10    2.00    0.70
   2   4  10    7.90    0.70
   2   4  10    9.60    0.80
   3   4  10    1.00    0.50
   3   4  10    0.50    0.30
   3   4  10    0.20    0.30
  -4  -4 -10    0.10    0.20
   4   4  10   -0.50    0.30
   5  -5 -10   10.00    0.80
   4  -5 -10    4.40    0.70
   3  -5 -10    2.20    0.60
   2  -5 -10   39.70    1.90
   1  -5 -10  459.85   14.50
  -1   5  10  459.15   14.70
  -1   5  10  429.16   14.60
   0  -5 -10    8.60    0.80
   0   5  10    9.20    0.70
   0   5  10    8.40    1.00
  -1  -5 -10  205.88    6.90
   1   5  10  212.18    7.00
   1   5  10  204.18    6.90
  -2  -5 -10    3.60    0.50
   2   5  10    2.90    0.70
   2   5  10    2.80    0.50
  -3  -5 -10    2.30    0.40
   3   5  10    1.40    0.40
   3   5  10    2.50    0.50
   5  -6 -10   14.10    0.90
  -5   6  10   14.50    0.80
   4  -6 -10    6.20    0.70
   3  -6 -10   10.50    0.90
  -2   6  10    7.40    0.60
   1  -6 -10   38.10    1.70
  -1   6  10   37.90    1.60
   0  -6 -10   65.99    2.50
   0   6  10   65.59    2.70
   0   6  10   67.49    2.50
  -1  -6 -10   88.79    3.40
   1   6  10   89.39    3.20
  -2  -6 -10    0.30    0.20
   2   6  10   -0.30    0.40
   2   6  10   -0.20    0.20
  -3  -6 -10    4.40    0.40
   3   6  10    4.50    0.40
   3   6  10    5.50    0.60
   5  -7 -10   15.90    1.20
   4  -7 -10   16.80    1.00
  -4   7  10   15.60    0.80
   3  -7 -10   71.89    2.90
  -3   7  10   81.19    2.70
   2  -7 -10    0.60    0.40
  -2   7  10    0.90    0.30
   1  -7 -10    0.90    0.40
  -1   7  10    1.60    0.50
   0  -7 -10    8.30    0.70
   0   7  10    8.80    0.70
  -1  -7 -10   64.69    2.30
   1   7  10   62.19    2.30
  -2  -7 -10    5.90    0.50
   2   7  10    5.00    0.50
   2   7  10    5.80    0.90
   4  -8 -10    9.80    1.60
  -4   8  10    7.60    0.60
  -3   8  10   11.40    0.70
   2  -8 -10    9.00    0.80
  -2   8  10    9.20    0.60
   1  -8 -10    5.80    0.60
  -1   8  10    6.00    0.50
   0  -8 -10   41.40    1.60
   0   8  10   40.40    1.70
  -1  -8 -10    0.30    0.20
   1   8  10    0.30    0.20
  -2  -8 -10    1.70    0.30
   2   8  10    1.90    0.30
  -3   9  10    0.60    0.30
   2  -9 -10   11.30    0.70
  -2   9  10   10.60    0.60
   1  -9 -10   19.10    0.90
  -1   9  10   19.70    0.90
   0  -9 -10   -0.30    0.20
   0   9  10    0.30    0.20
  -1  -9 -10    7.40    0.50
   1   9  10    7.10    0.40
   2 -10 -10   13.30    0.80
  -2  10  10   13.10    0.70
   1 -10 -10   -0.10    0.20
  -1  10  10    0.20    0.20
   0 -10 -10    2.30    0.40
   0  10  10    1.80    0.30
   0  11 -11   10.80    0.90
   1  10 -11   23.30    1.10
   0  10 -11   15.90    0.90
  -1  10 -11   13.50    0.90
  -2  10 -11    0.10    0.50
   2 -10  11   -0.60    0.40
   3 -10  11    8.20    0.60
   2   9 -11    4.90    0.60
  -2  -9  11    5.20    0.70
   1   9 -11   45.00    1.90
   0   9 -11    0.50    0.30
  -1   9 -11   17.70    1.00
  -2   9 -11    0.70    0.50
   2  -9  11    0.90    0.40
   3  -9  11    0.80    0.30
   3   8 -11    1.00    0.40
   2   8 -11   13.40    0.90
   1   8 -11   59.99    2.40
  -1  -8  11   61.99    2.30
   0   8 -11    0.20    0.30
  -1   8 -11    6.30    0.70
   2  -8  11    1.30    0.50
   3  -8  11    0.90    0.30
   4  -8  11    4.40    0.40
   3   7 -11   66.99    2.60
   2   7 -11    9.50    0.80
   1   7 -11    0.20    0.30
   0   7 -11   25.50    1.30
   0  -7  11   27.10    1.30
  -1   7 -11   47.10    2.00
   2  -7  11    3.60    0.70
   3  -7  11   35.00    1.40
   4  -7  11   46.70    1.70
   4   6 -11   46.00    1.70
   4   6 -11   47.70    1.90
   3   6 -11    0.90    0.30
   3   6 -11    1.20    0.40
   2   6 -11  104.79    3.90
   1   6 -11   17.30    1.10
   0   6 -11   34.80    1.70
   0  -6  11   38.00    1.60
  -1   6 -11  169.58    5.80
   1  -6  11  170.18    5.70
   2  -6  11   68.89    2.60
   3  -6  11   20.00    1.00
   4  -6  11    0.20    0.30
   4  -6  11    0.40    0.30
   5   5 -11   10.00    0.50
   4   5 -11   18.20    1.10
   4   5 -11   17.70    0.80
   3   5 -11   99.49    3.80
   3   5 -11  106.39    3.50
   2   5 -11   92.59    3.20
   2   5 -11   89.39    3.40
   1   5 -11   45.90    2.00
   0   5 -11   79.59    3.10
   0  -5  11   81.49    3.00
  -1   5 -11   20.10    1.20
   1  -5  11   22.10    1.20
   2  -5  11   31.50    1.50
   2  -5  11   32.10    1.50
   3  -5  11   23.00    1.20
   3  -5  11   22.20    1.10
   3  -5  11   21.20    1.50
   4  -5  11   80.69    2.80
   4  -5  11   80.79    2.80
   5   4 -11   16.10    0.70
   4   4 -11   16.90    1.00
   4   4 -11   17.00    0.80
   3   4 -11   39.10    1.80
   3   4 -11   39.60    1.60
   2   4 -11  212.38    6.70
   2   4 -11  194.58    7.00
   1   4 -11  184.48    6.40
  -1   4 -11   46.10    2.00
   1  -4  11   44.20    1.90
   2  -4  11   19.30    1.10
   2  -4  11   18.10    1.30
   3  -4  11   24.50    1.20
   3  -4  11   26.30    1.30
   3  -4  11   27.90    1.30
   4  -4  11    0.90    0.30
   4  -4  11    1.10    0.40
   5  -4  11    2.70    0.40
   5   3 -11   26.00    1.30
   5   3 -11   24.10    1.00
   4   3 -11   12.80    0.90
   4   3 -11   12.40    0.70
   3   3 -11    0.80    0.20
   3   3 -11    2.00    0.70
   2   3 -11  112.99    4.20
   2   3 -11  118.39    4.00
   1   3 -11  214.78    7.10
   1   3 -11  200.18    6.80
   0   3 -11    4.10    0.80
   0  -3  11    3.10    0.70
   1  -3  11    3.00    0.70
   2  -3  11   21.10    1.10
   2  -3  11   15.40    1.20
   3  -3  11   54.29    2.30
   4  -3  11  185.98    6.20
   4  -3  11  192.28    6.20
   4  -3  11  182.38    6.20
   5  -3  11   79.99    2.70
   5   2 -11   16.20    0.80
   5   2 -11   17.00    1.00
   4   2 -11   61.59    2.40
   4   2 -11   67.09    2.60
   3   2 -11   50.19    2.20
   3   2 -11   55.19    2.00
   2   2 -11    1.10    0.30
   2   2 -11    2.00    0.60
   1   2 -11   30.20    1.40
   1   2 -11   31.10    1.50
   0   2 -11    4.10    0.80
   0  -2  11    4.20    0.70
   1  -2  11   49.30    2.00
   2  -2  11   79.29    3.00
   2  -2  11   80.29    3.00
   3  -2  11    6.30    0.80
   3  -2  11    6.40    0.80
   3  -2  11    6.40    0.80
   4  -2  11   15.90    0.90
   4  -2  11   15.20    0.80
   4  -2  11   14.80    0.80
   5   1 -11    0.90    0.40
   4   1 -11    4.70    0.50
   4   1 -11    5.50    0.80
   3   1 -11   15.10    0.80
   3   1 -11   14.40    1.00
   2   1 -11   19.90    1.00
   2   1 -11   20.80    1.20
   1   1 -11   14.70    1.00
  -1  -1  11   14.80    1.00
   1  -1  11    0.00    0.30
   2  -1  11    1.50    0.50
   2  -1  11    1.40    0.50
   3  -1  11    0.00    0.40
   3  -1  11    0.50    0.50
   4  -1  11    0.20    0.40
   4  -1  11    0.40    0.30
   4  -1  11    0.30    0.30
   5   0 -11   14.30    0.90
   5   0 -11   12.80    0.70
   4   0 -11    4.00    0.70
   4   0 -11    4.80    0.50
   3   0 -11   31.70    1.60
   3   0 -11   32.50    1.40
   2   0 -11    8.80    0.70
   2   0 -11    9.70    0.90
   1   0 -11   40.50    1.80
  -1   0  11   38.30    1.70
   0   0  11  105.09    3.70
   1   0  11   41.90    1.80
   1   0  11   43.60    1.80
   2   0  11   23.40    1.30
   2   0  11   25.10    1.30
   3   0  11   17.50    1.00
   3   0  11   18.10    1.10
   3   0  11   19.30    1.00
   4   0  11   23.40    1.20
   4   0  11   21.10    1.00
   5  -1 -11    1.50    0.30
   5  -1 -11    2.20    0.50
   4  -1 -11   43.80    1.70
   4  -1 -11   41.10    1.90
   3  -1 -11    6.20    0.60
   3  -1 -11    6.20    0.80
   2  -1 -11    1.60    0.50
   2  -1 -11    2.00    0.70
  -2   1  11    1.30    0.40
   1  -1 -11   29.70    1.50
  -1   1  11   27.30    1.40
   0   1  11   98.29    3.60
   0   1  11  101.89    3.50
   1   1  11    0.80    0.40
   1   1  11   -0.10    0.40
   2   1  11    0.50    0.50
   3   1  11    1.60    0.60
   3   1  11    1.80    0.60
   4   1  11   23.20    1.10
   4   1  11   24.90    1.10
   5  -2 -11    0.10    0.20
   5  -2 -11    0.40    0.30
   4  -2 -11   88.89    3.50
   4  -2 -11  100.09    3.30
  -4   2  11   92.69    3.30
   3  -2 -11   82.99    3.30
   3  -2 -11   87.19    3.10
  -3   2  11   87.99    3.10
   2  -2 -11  130.79    4.50
  -2   2  11  113.89    4.30
  -1   2  11   24.80    1.30
   0   2  11    3.00    0.50
   0   2  11    3.00    0.70
   1   2  11    2.60    0.60
   1   2  11    2.10    0.70
   2   2  11   47.90    2.20
   2   2  11   46.50    1.90
   3   2  11    1.30    0.40
   4   2  11    7.20    0.50
   5  -3 -11    5.10    0.60
   4  -3 -11    0.60    0.30
   3  -3 -11    6.20    0.70
   2  -3 -11   44.80    1.90
  -2   3  11   41.10    1.80
  -1   3  11  870.91   27.80
   0  -3 -11    1.60    0.50
   0   3  11    1.70    0.50
   0   3  11    2.30    0.50
   1   3  11   27.90    1.30
   1   3  11   28.30    1.40
   2   3  11   23.20    1.10
   2   3  11   20.80    1.40
   3   3  11   -0.30    0.30
  -4  -3 -11   59.19    2.00
   4   3  11   57.99    2.10
   5  -4 -11   32.40    1.40
   4  -4 -11    2.80    0.60
   3  -4 -11   20.30    1.10
   2  -4 -11    5.00    1.00
  -2   4  11    6.40    1.00
  -1   4  11    0.20    0.50
  -1   4  11    0.00    0.30
   0  -4 -11    7.90    0.90
   0   4  11   12.50    1.00
   0   4  11   10.00    0.70
  -1  -4 -11   -0.20    0.30
   1   4  11   -0.20    0.40
   1   4  11    0.40    0.30
  -2  -4 -11   16.40    0.90
   2   4  11   18.20    1.00
   2   4  11   17.30    0.90
  -3  -4 -11    1.00    0.40
   3   4  11    0.50    0.30
   3   4  11    0.20    0.30
   5  -5 -11    8.30    0.70
   4  -5 -11   36.00    1.60
   3  -5 -11   57.59    2.30
  -2   5  11  107.49    3.70
  -1   5  11  750.72   23.80
  -1   5  11  743.33   23.90
   0  -5 -11  506.55   16.40
   0   5  11  501.65   16.30
   0   5  11  517.15   16.40
  -1  -5 -11   37.10    1.50
   1   5  11   37.90    1.60
   1   5  11   35.20    1.50
  -2  -5 -11   18.40    0.90
   2   5  11   17.10    0.90
   2   5  11   18.80    1.00
  -3  -5 -11    5.80    0.50
   3   5  11    4.80    0.90
   3   5  11    5.30    0.50
  -5   6  11   20.80    0.90
   4  -6 -11   21.40    1.10
  -4   6  11   21.10    0.90
  -3   6  11   28.70    1.20
  -2   6  11    9.20    0.70
   1  -6 -11  113.29    4.00
  -1   6  11  118.19    4.00
   0  -6 -11   62.79    2.30
   0   6  11   63.09    2.30
  -1  -6 -11    0.50    0.30
   1   6  11    0.60    0.20
   1   6  11    0.80    0.50
  -2  -6 -11   18.70    0.90
   2   6  11   18.10    0.80
  -4   7  11    2.90    0.40
  -3   7  11   10.30    0.60
  -2   7  11   20.60    0.90
   1  -7 -11   11.40    0.80
  -1   7  11   12.70    0.70
   0  -7 -11    6.10    0.60
   0   7  11    4.90    0.50
  -1  -7 -11    0.60    0.20
  -2  -7 -11    2.80    0.40
   2   7  11    3.10    0.40
  -4   8  11    7.30    0.90
  -3   8  11    5.10    0.40
  -2   8  11   11.60    0.60
   1  -8 -11    0.20    0.30
  -1   8  11    0.00    0.30
   0  -8 -11    5.20    0.50
   0   8  11    5.10    0.40
  -1  -8 -11   46.90    1.70
   1   8  11   49.20    1.80
  -3   9  11    0.40    0.30
  -2   9  11    9.10    0.50
   1  -9 -11    0.50    0.30
  -1   9  11    0.00    0.20
   0  -9 -11    2.20    0.40
   0   9  11    2.40    0.30
   0  10 -12   11.10    0.80
   1   9 -12   36.10    1.50
   0   9 -12   21.50    1.10
  -1   9 -12    9.70    0.80
  -3  -8  12    8.60    0.60
   2   8 -12    3.90    0.60
  -2  -8  12    3.30    0.50
   1   8 -12    7.20    0.70
  -1  -8  12    6.90    0.70
   0   8 -12   15.90    1.00
  -1   8 -12   49.00    2.00
  -4  -7  12   10.40    0.60
   3   7 -12   27.50    1.30
   2   7 -12   76.59    3.00
   1   7 -12    1.10    0.40
  -1  -7  12    2.40    0.60
   0   7 -12    1.40    0.60
   0  -7  12    1.30    0.40
  -1   7 -12   -0.20    0.40
   1  -7  12   -0.40    0.60
   3  -7  12   84.99    2.90
   4   6 -12   -0.20    0.30
   3   6 -12    4.80    0.60
   3   6 -12    5.50    0.70
   2   6 -12    4.10    0.90
   1   6 -12   15.60    1.00
  -1  -6  12   16.40    1.00
   0   6 -12   29.40    1.50
   0  -6  12   30.30    1.40
  -1   6 -12    4.00    0.90
   1  -6  12    5.10    0.70
   2  -6  12    0.40    0.60
   3  -6  12   11.40    0.80
   4  -6  12    9.00    0.80
   4   5 -12   11.40    0.60
   4   5 -12   13.80    0.90
   3   5 -12  102.39    3.40
   3   5 -12   95.99    3.60
   2   5 -12   14.10    1.20
   2   5 -12   13.00    0.90
   1   5 -12    0.20    0.30
  -1  -5  12    0.60    0.40
   0   5 -12   43.80    1.90
   0  -5  12   45.50    1.90
   1  -5  12   25.90    1.30
   2  -5  12    4.60    0.80
   3  -5  12  115.49    3.90
   4  -5  12   15.40    0.80
   5   4 -12   16.50    0.70
   4   4 -12    7.20    0.50
   4   4 -12    7.10    0.70
   3   4 -12  115.69    3.90
   3   4 -12  114.39    4.20
   2   4 -12  343.97   11.50
   2   4 -12  350.96   11.20
   1   4 -12   66.49    2.70
  -1  -4  12   73.49    2.70
   0   4 -12    9.50    0.90
   0  -4  12   10.10    0.80
   1  -4  12    1.00    0.40
   3  -4  12  102.29    3.50
   3  -4  12   98.59    3.40
   3  -4  12   95.29    3.40
   4  -4  12    6.40    0.60
   4  -4  12    6.10    0.60
   5   3 -12    1.70    0.30
   4   3 -12   -0.60    0.40
   4   3 -12    0.10    0.20
   3   3 -12    5.30    0.70
   2   3 -12  222.88    7.90
   2   3 -12  244.18    7.70
   1   3 -12   28.30    1.50
  -1  -3  12   32.50    1.60
   0   3 -12  237.18    8.00
   0  -3  12  237.78    7.90
   1  -3  12    4.80    0.80
   2  -3  12    5.10    0.80
   3  -3  12   35.20    1.50
   3  -3  12   33.60    1.40
   4  -3  12   17.90    1.00
   4  -3  12   15.10    0.90
   5   2 -12   24.10    1.30
   5   2 -12   22.20    0.90
   4   2 -12   -0.40    0.30
   4   2 -12    0.30    0.20
   3   2 -12    1.50    0.40
   2   2 -12   48.80    2.20
   2   2 -12   56.19    2.00
   1   2 -12   10.70    1.00
  -1  -2  12   11.80    0.90
   0  -2  12   30.20    1.40
   1  -2  12    0.20    0.30
   2  -2  12    1.80    0.50
   3  -2  12   28.40    1.30
   3  -2  12   29.90    1.30
   4  -2  12    3.50    0.60
   5   1 -12    6.00    0.40
   5   1 -12    5.60    0.70
  -5  -1  12    6.90    0.60
   4   1 -12   14.20    0.90
   4   1 -12   13.20    0.70
   3   1 -12   11.60    0.70
   3   1 -12    9.80    0.90
   2   1 -12    0.10    0.30
   2   1 -12    0.40    0.40
  -2  -1  12    0.30    0.40
   1   1 -12    4.20    0.80
  -1  -1  12    4.60    0.80
   0  -1  12  204.68    6.80
   0  -1  12  210.68    7.10
   1  -1  12  163.88    5.60
   2  -1  12    6.90    0.80
   3  -1  12   35.90    1.50
   4  -1  12    1.70    0.50
   5   0 -12    1.30    0.30
   5   0 -12    2.10    0.50
  -5   0  12    2.80    0.70
   4   0 -12    0.20    0.30
   4   0 -12    0.00    0.20
   3   0 -12    3.30    0.50
   3   0 -12    2.50    0.70
   2   0 -12    9.60    0.90
  -2   0  12   10.80    0.80
   1   0 -12   14.00    1.20
  -1   0  12   13.70    1.20
   0   0  12  214.38    7.10
   0   0  12  218.18    7.30
   1   0  12   20.60    1.50
   2   0  12    1.60    0.50
   3   0  12    6.20    0.60
   4   0  12   12.40    0.70
   5  -1 -12    4.40    0.60
   4  -1 -12    4.40    0.70
   4  -1 -12    5.20    0.40
  -4   1  12    4.40    0.70
   3  -1 -12   40.10    1.90
   3  -1 -12   43.70    1.70
  -3   1  12   43.90    1.80
   2  -1 -12   24.40    1.40
  -2   1  12   26.90    1.30
  -1   1  12   26.60    1.30
   0   1  12    2.30    0.80
   0   1  12    2.70    0.50
   1   1  12   12.80    0.90
   1   1  12   11.70    0.90
   3   1  12    0.60    0.30
   4   1  12    3.20    0.40
   5  -2 -12    0.90    0.30
   4  -2 -12    1.10    0.40
   3  -2 -12   46.50    2.10
  -3   2  12   50.99    2.30
   2  -2 -12  136.09    4.90
  -2   2  12  142.29    4.80
  -1   2  12  200.58    6.70
   0   2  12   26.60    1.30
   0   2  12   25.50    1.20
   1   2  12    0.30    0.30
   1   2  12    0.50    0.40
   2   2  12   10.60    0.80
   2   2  12    9.50    0.90
   3   2  12    5.00    0.60
   5  -3 -12   57.29    2.20
   4  -3 -12   11.10    0.90
   3  -3 -12   13.80    0.90
  -3   3  12   13.00    1.20
  -2   3  12   66.09    2.50
  -1   3  12    1.50    0.50
   0   3  12    0.20    0.30
   0   3  12   -0.10    0.40
  -1  -3 -12   37.60    1.50
   1   3  12   35.80    1.50
  -2  -3 -12   28.30    1.20
   2   3  12   27.50    1.20
   2   3  12   30.40    1.60
  -3  -3 -12   25.50    1.30
   3   3  12   29.20    1.20
   4  -4 -12    4.40    0.70
   3  -4 -12    0.10    0.50
  -2   4  12    4.90    1.40
  -2   4  12    6.10    0.50
  -1   4  12   65.09    2.60
   0  -4 -12    1.10    0.50
   0   4  12    2.40    0.50
  -1  -4 -12   14.70    0.90
   1   4  12   15.00    0.90
   1   4  12   13.90    0.80
  -2  -4 -12    1.70    0.50
   2   4  12    2.50    0.60
   2   4  12    1.80    0.50
  -3  -4 -12    2.40    0.40
  -5   5  12   25.80    1.00
   4  -5 -12   19.30    1.10
  -4   5  12   19.60    0.90
  -3   5  12    0.10    0.20
  -2   5  12    0.30    0.20
  -1   5  12   30.60    1.30
   0  -5 -12   21.30    1.10
   0   5  12   21.10    1.20
   0   5  12   22.00    1.00
  -1  -5 -12    0.80    0.30
   1   5  12    0.50    0.40
   1   5  12    0.90    0.20
  -2  -5 -12   15.20    0.80
   2   5  12   18.90    0.80
  -4   6  12   14.00    0.60
  -3   6  12   11.20    0.60
  -2   6  12    8.10    0.60
  -1   6  12    1.40    0.40
   0  -6 -12    3.30    0.60
   0   6  12    3.70    0.40
  -1  -6 -12    0.20    0.20
   1   6  12    0.20    0.20
   1   6  12   -0.50    0.50
  -2  -6 -12   17.70    0.80
   2   6  12   18.00    0.80
  -4   7  12    3.50    0.40
  -3   7  12   12.70    0.60
  -2   7  12    0.50    0.20
  -1   7  12   33.60    1.40
   0  -7 -12    5.60    0.60
   0   7  12    5.70    0.40
  -1  -7 -12   32.50    1.20
   1   7  12   32.90    1.20
  -3   8  12    0.30    0.20
  -2   8  12    4.40    0.40
  -1   8  12   32.90    1.20
   0   8  12    0.40    0.20
   2   8 -13   51.19    2.30
  -2  -8  13   45.80    1.70
   1   8 -13   -0.10    0.40
  -1  -8  13    0.10    0.40
   0   8 -13    0.40    0.40
  -3  -7  13   17.30    0.80
   2   7 -13   19.90    1.10
  -2  -7  13   20.30    0.90
   1   7 -13    9.40    0.80
  -1  -7  13    9.80    0.70
   0   7 -13    0.80    0.40
   0  -7  13    0.00    0.40
   3   6 -13    2.60    0.60
  -3  -6  13    2.60    0.40
   2   6 -13   38.00    1.70
  -2  -6  13   37.60    1.50
   1   6 -13   -0.10    0.30
  -1  -6  13    0.70    0.30
   0   6 -13   12.80    0.90
   0  -6  13   11.60    0.80
   1  -6  13   32.90    1.40
  -4  -5  13    0.70    0.20
   3   5 -13   52.29    2.10
   2   5 -13  227.38    7.60
  -2  -5  13  225.68    7.50
   1   5 -13   11.30    0.90
  -1  -5  13   11.20    0.80
   0   5 -13    2.40    0.80
   0  -5  13    1.40    0.40
   1  -5  13    0.70    0.40
   2  -5  13    0.30    0.40
   4   4 -13    2.20    0.60
   4   4 -13    2.40    0.30
  -4  -4  13    2.00    0.50
   3   4 -13   24.00    1.00
   3   4 -13   26.10    1.40
   2   4 -13   20.80    1.20
  -2  -4  13   21.20    1.10
   1   4 -13   28.50    1.50
  -1  -4  13   30.80    1.40
   0   4 -13   49.00    2.20
   0  -4  13   50.49    2.00
   1  -4  13   10.10    0.80
   2  -4  13    1.10    0.40
   3  -4  13   24.10    1.20
   4   3 -13   28.10    1.30
   4   3 -13   26.30    1.10
  -4  -3  13   27.80    1.20
   3   3 -13   41.00    1.50
   3   3 -13   40.00    1.80
   2   3 -13    1.90    0.60
  -2  -3  13    2.30    0.70
   1   3 -13   73.59    2.90
  -1  -3  13   77.59    2.80
   0  -3  13   62.49    2.40
   1  -3  13   69.59    2.60
   2  -3  13   54.59    2.10
   3  -3  13   29.20    1.30
   4   2 -13    3.80    0.60
   4   2 -13    4.90    0.40
  -4  -2  13    4.40    0.60
   3   2 -13    5.60    0.50
   3   2 -13    4.30    0.70
  -3  -2  13    5.40    0.60
   2   2 -13   46.90    2.10
  -2  -2  13   50.49    2.00
   1   2 -13   -0.50    0.40
  -1  -2  13   -0.10    0.30
   0  -2  13   46.80    1.90
   1  -2  13   75.99    2.90
   2  -2  13   12.50    0.80
   3  -2  13   54.69    2.00
   4   1 -13    2.70    0.60
   4   1 -13    2.60    0.40
  -4  -1  13    2.10    0.50
   3   1 -13    7.20    0.80
   3   1 -13    7.30    0.60
  -3  -1  13    8.90    0.70
   2   1 -13   -0.20    0.40
  -2  -1  13    0.10    0.30
   1   1 -13   19.80    1.40
  -1  -1  13   23.30    1.20
   0  -1  13   77.69    2.90
   1  -1  13    0.90    0.70
   2  -1  13    0.40    0.30
   3  -1  13    9.80    0.70
   4   0 -13   21.50    1.20
  -4   0  13   21.50    1.00
   3   0 -13   61.59    2.50
  -3   0  13   63.99    2.30
   2   0 -13   -0.50    0.50
  -2   0  13    0.30    0.30
  -1   0  13    5.50    0.70
   0   0  13    2.20    0.60
   0   0  13    3.70    0.70
   1   0  13   41.70    1.90
   2   0  13    0.50    0.30
   3   0  13    3.60    0.80
   4  -1 -13    5.30    0.60
  -4   1  13    5.00    0.70
   3  -1 -13   17.20    1.10
  -3   1  13   17.30    0.90
   2  -1 -13   35.20    1.80
  -2   1  13   39.60    1.60
  -1   1  13   68.39    2.50
  -1   1  13   70.19    2.60
   0   1  13   30.80    1.40
   1   1  13    0.60    0.40
   1   1  13    0.20    0.30
  -2  -1 -13   13.90    0.90
   2   1  13   14.50    0.80
  -3  -1 -13    7.40    0.60
   3   1  13    6.70    0.60
   4  -2 -13    2.10    0.40
   3  -2 -13   90.69    3.40
  -3   2  13   93.79    3.20
  -2   2  13   21.60    1.10
  -1   2  13    1.20    0.30
   0   2  13   17.50    0.90
   1   2  13    1.10    0.30
   1   2  13    1.70    0.50
  -2  -2 -13   12.20    0.80
   2   2  13   12.10    0.80
  -3  -2 -13   38.90    1.50
   3   2  13   40.70    1.50
   4  -3 -13   21.20    1.10
   3  -3 -13    1.50    0.50
  -2   3  13    3.70    0.70
  -2   3  13    4.20    0.40
  -1   3  13   41.00    1.70
  -1   3  13   39.40    1.60
   0   3  13  159.58    5.40
   0   3  13  165.58    5.50
   1   3  13   25.60    1.20
   1   3  13   24.40    1.10
  -2  -3 -13   25.10    1.10
   2   3  13   27.40    1.40
  -4   4  13    6.50    0.40
  -3   4  13    0.00    0.20
  -2   4  13   21.50    1.00
  -1   4  13  138.19    4.60
  -1   4  13  139.09    4.70
   0   4  13  168.48    5.60
   0   4  13  166.78    5.60
  -1  -4 -13    7.30    1.10
   1   4  13   10.10    0.70
   1   4  13    9.70    0.60
  -2  -4 -13   11.40    0.70
   2   4  13   11.00    0.70
  -4   5  13    6.80    0.40
  -3   5  13    1.70    0.40
  -2   5  13   71.79    2.50
  -1   5  13   32.80    1.30
   0   5  13  103.69    3.50
   0   5  13  106.09    3.60
  -1  -5 -13  124.79    4.20
   1   5  13  127.39    4.20
   1   5  13  128.99    4.20
  -4   6  13   42.50    1.50
  -3   6  13   17.80    0.80
  -2   6  13    2.00    0.30
  -1   6  13    2.60    0.40
   0   6  13    1.30    0.30
   1   6  13   54.39    1.90
  -3   7  13    4.50    0.40
  -2   7  13    0.60    0.20
  -1   7  13   45.60    1.70
   0   7  13    6.30    0.40
  -2  -7  14   66.49    2.30
   1   7 -14    6.10    0.80
  -1  -7  14    6.90    0.60
   0  -7  14   18.30    0.90
  -3  -6  14    4.60    0.40
   2   6 -14   -0.30    0.30
  -2  -6  14    0.40    0.30
   1   6 -14   50.09    2.00
  -1  -6  14   48.30    1.80
   0  -6  14   63.89    2.30
  -3  -5  14    2.60    0.40
   2   5 -14  125.09    4.30
  -2  -5  14  123.19    4.20
   1   5 -14   64.49    2.50
  -1  -5  14   65.19    2.40
   0  -5  14    0.10    0.30
   1  -5  14   11.20    0.80
   2  -5  14    6.30    0.70
  -4  -4  14    0.20    0.20
   3   4 -14   78.79    2.90
  -3  -4  14   82.19    2.80
   2   4 -14   99.39    3.60
  -2  -4  14   99.99    3.50
   1   4 -14   59.89    2.40
  -1  -4  14   61.69    2.30
   0  -4  14  106.59    3.70
   1  -4  14   22.50    1.10
   2  -4  14   23.10    1.00
  -4  -3  14    4.00    0.40
   3   3 -14   19.40    1.10
  -3  -3  14   19.30    0.90
   2   3 -14    2.90    0.70
  -2  -3  14    1.80    0.50
   1   3 -14    0.20    0.70
  -1  -3  14    0.30    0.30
   0  -3  14    0.10    0.30
   1  -3  14  104.39    3.60
   2  -3  14    4.00    0.50
   3  -3  14    6.50    0.70
  -4  -2  14    4.60    0.50
   3   2 -14    2.70    0.70
  -3  -2  14    3.20    0.50
   2   2 -14    2.90    1.00
  -2  -2  14    3.00    0.50
  -1  -2  14   33.20    1.50
   0  -2  14    1.80    0.50
   1  -2  14   61.59    2.30
   2  -2  14    5.10    0.50
   3  -2  14   12.60    0.70
  -4  -1  14    2.60    0.50
   3   1 -14    9.40    0.80
  -3  -1  14    9.70    0.70
   2   1 -14    7.20    0.90
  -2  -1  14    5.40    0.60
  -1  -1  14   11.00    0.80
  -1  -1  14   11.10    0.70
   0  -1  14   25.90    1.20
   1  -1  14   88.69    3.20
   2  -1  14   40.10    2.00
   3  -1  14    1.90    0.40
  -4   0  14    1.70    0.60
   3   0 -14    1.30    0.50
  -3   0  14    1.60    0.50
  -2   0  14    0.10    0.30
  -1   0  14    3.50    0.50
  -1   0  14    3.80    0.60
   0   0  14    9.30    0.70
   1   0  14    4.90    0.60
   2   0  14    6.10    0.60
   3   0  14   13.20    0.70
   3  -1 -14    7.40    0.80
  -3   1  14    6.40    0.60
  -2   1  14    4.40    0.60
  -1   1  14  116.39    4.00
  -1   1  14  111.59    3.80
   0   1  14  123.89    4.20
   0   1  14  127.09    4.30
   1   1  14   -0.30    0.30
   2   1  14    1.60    0.50
  -2   2  14    3.50    0.40
  -2   2  14    3.00    0.60
  -1   2  14    5.40    0.60
  -1   2  14    6.40    0.50
   0   2  14    3.30    0.50
   0   2  14    4.20    0.60
   1   2  14   -0.30    0.30
  -4   3  14   24.10    0.90
  -3   3  14   15.50    0.70
  -2   3  14    4.60    0.80
  -2   3  14    2.70    0.40
  -1   3  14  192.88    6.40
  -1   3  14  193.38    6.30
   0   3  14   42.90    1.70
   0   3  14   42.10    1.60
   1   3  14   82.89    2.90
   1   3  14   85.89    3.00
   2   3  14   27.40    1.10
  -4   4  14   21.40    0.80
  -3   4  14    0.10    0.20
  -2   4  14    6.60    0.50
  -1   4  14    4.30    0.40
  -1   4  14    4.10    0.90
   0   4  14   55.79    1.90
   0   4  14   52.59    2.30
   1   4  14    1.10    0.30
   1   4  14    1.60    0.60
  -3   5  14    0.30    0.20
  -2   5  14    2.70    0.30
  -1   5  14   19.60    0.80
   0   5  14   18.60    0.80
  -2   6  14   12.10    0.60
  -1   6  14    3.60    0.30
   0   6  14    3.40    0.40
  -2  -6  15   39.80    1.40
  -1  -6  15   49.50    1.80
   0  -6  15   56.39    2.00
  -2  -5  15   14.90    0.70
  -1  -5  15   76.19    2.60
   0  -5  15   48.20    1.80
   1  -5  15   21.80    1.00
  -3  -4  15    0.20    0.20
  -2  -4  15    3.80    0.60
  -1  -4  15    6.40    0.60
   0  -4  15    2.80    0.40
   1  -4  15   -0.10    0.30
   2  -4  15    9.20    0.90
  -3  -3  15    0.10    0.20
  -2  -3  15    9.60    0.60
  -1  -3  15   34.90    1.40
   0  -3  15  116.99    4.30
   1  -3  15    0.40    0.30
   2  -3  15  132.39    4.40
  -2  -2  15   14.70    0.80
  -1  -2  15    6.30    0.60
   0  -2  15   43.30    1.70
   2  -2  15   12.90    0.70
  -3  -1  15    6.80    0.70
  -2  -1  15    8.60    0.70
  -2  -1  15    6.60    0.70
  -1  -1  15   15.00    0.80
   0  -1  15    7.70    0.70
   1  -1  15   -0.30    0.30
   2  -1  15    1.30    0.40
  -3   0  15   30.30    1.20
  -3   0  15   33.90    1.30
  -2   0  15    1.40    0.40
  -2   0  15    1.90    0.50
  -1   0  15   10.90    1.00
  -1   0  15   11.40    0.90
   0   0  15   44.90    1.70
   1   0  15    0.50    0.30
   2   0  15    0.30    0.20
  -3   1  15    7.50    0.70
  -3   1  15    7.80    0.50
  -2   1  15   14.50    0.70
  -2   1  15   15.10    0.80
  -1   1  15   74.59    2.70
  -1   1  15   67.39    2.40
   0   1  15    9.30    0.70
   1   1  15   27.50    1.40
  -3   2  15    1.60    0.30
  -2   2  15    1.00    0.30
  -2   2  15    0.20    0.40
  -1   2  15   18.00    0.90
  -1   2  15   16.20    0.80
   0   2  15    2.80    0.50
   0   2  15    3.50    0.70
   1   2  15    0.50    0.30
  -3   3  15    5.90    0.40
  -2   3  15    9.60    0.60
  -1   3  15    3.80    0.70
  -1   3  15    3.70    0.40
   0   3  15   81.89    2.80
   0   3  15   85.79    2.90
  -2   4  15    0.60    0.20
  -1   4  15   79.99    2.70
  -1  -5  16   32.60    1.20
  -1  -4  16    0.10    0.20
   0  -4  16   10.80    0.60
  -1  -3  16    3.80    0.40
   0  -3  16   11.50    0.70
   1  -3  16    4.60    0.50
  -2  -2  16   30.30    1.20
   0  -2  16   16.70    0.80
   1  -2  16    0.20    0.20
  -2  -1  16   -0.30    0.20
   0  -1  16    1.90    0.40
  -2   0  16    1.60    0.50
  -1   0  16    1.80    0.40
   0   0  16    0.00    0.20
  -1   1  16   18.20    0.90
   0   1  16   40.30    1.50
   0   0   0    0.00    0.00
_computing_structure_solution     'SHELXT 2014/5 (Sheldrick, 2014)'
;
_shelx_hkl_checksum     82806
_shelx_res_file
;
TITL JTM1122_0m_a.res in P-1
    JTM1122_0m_a.res
    created by SHELXL-2018/3 at 16:26:54 on 30-Aug-2019
REM Old TITL JTM1122_0m in P-1
REM SHELXT solution in P-1
REM R1 0.106,  Rweak 0.005,  Alpha 0.026,  Orientation as input
REM Formula found by SHELXT:  C22 N4 O2
CELL  1.54178   6.0464  11.7175  13.2931   95.735   95.813  101.780
ZERR    2.000   0.0001   0.0003   0.0003    0.001    0.001    0.001
LATT  1
SFAC C H N O
UNIT 44 32 8 4
TEMP -123
SIZE 0.067 0.118 0.26
L.S. 5
BOND $H
LIST 4
CONF
EQIV $1 -x+1, -y+2, -z+2
HTAB C22 O1_$1
EQIV $2 x-1, y, z
HTAB C22 O1_$2
ACTA 136
FMAP 2
PLAN 5
MPLA N1 C1 > C5
MPLA N2 N3 C7 > C9
MPLA N4 C10 > C14
MPLA N2 N3 C7 > C9
MPLA C15 > C20
MPLA C18 C21 O1 O2
WGHT    0.053900    0.204800
EXTI    0.008748
FVAR       0.84693
O1    4    0.625765    0.947637    0.858735    11.00000    0.02798    0.02614 =
         0.06769   -0.00790    0.00068    0.00173
O2    4    0.248904    0.876619    0.839646    11.00000    0.02640    0.02459 =
         0.04258   -0.00036    0.00428    0.00663
N1    3    1.020784    0.309950    0.510600    11.00000    0.02700    0.03040 =
         0.02830    0.00361    0.00072    0.00447
N2    3    0.529187    0.167349    0.613093    11.00000    0.03235    0.02473 =
         0.03039    0.00116    0.00591    0.00446
N3    3    0.387642    0.188232    0.680708    11.00000    0.03245    0.02455 =
         0.03029    0.00186    0.00637    0.00507
N4    3    0.322298    0.390095    0.879630    11.00000    0.04015    0.02819 =
         0.02824    0.00184    0.00636    0.00307
C1    1    1.173002    0.281116    0.451514    11.00000    0.02814    0.03895 =
         0.02904    0.00797    0.00292    0.00665
H1    2    1.308100    0.345534    0.449084    11.00000    0.04099
C2    1    1.149179    0.171341    0.396876    11.00000    0.03806    0.04272 =
         0.03034    0.00891    0.00983    0.01648
H2    2    1.270241    0.157675    0.356629    11.00000    0.05313
C3    1    0.955336    0.086882    0.400891    11.00000    0.04794    0.03064 =
         0.03200    0.00212    0.00981    0.01247
H3    2    0.928521    0.007929    0.361550    11.00000    0.04655
C4    1    0.794817    0.114279    0.460921    11.00000    0.03732    0.02751 =
         0.03189    0.00174    0.00719    0.00458
H4    2    0.655624    0.058721    0.464721    11.00000    0.04666
C5    1    0.835368    0.225676    0.515523    11.00000    0.02711    0.02596 =
         0.02555    0.00326    0.00081    0.00596
C6    1    0.675839    0.257437    0.586163    11.00000    0.02540    0.02541 =
         0.02520    0.00157   -0.00066    0.00470
C7    1    0.679818    0.374450    0.621770    11.00000    0.02491    0.02371 =
         0.02865    0.00278    0.00049    0.00263
H7    2    0.782691    0.438055    0.597113    11.00000    0.03096
C8    1    0.531516    0.397241    0.689255    11.00000    0.02454    0.02378 =
         0.02595    0.00171   -0.00181    0.00478
C9    1    0.389876    0.298234    0.719761    11.00000    0.02611    0.02406 =
         0.02578    0.00230    0.00004    0.00461
C10   1    0.237614    0.307459    0.799988    11.00000    0.03048    0.02316 =
         0.02728    0.00493    0.00311    0.00743
C11   1    0.025779    0.231483    0.793142    11.00000    0.02940    0.02609 =
         0.03394    0.00402    0.00243    0.00757
H11   2   -0.026923    0.170131    0.733507    11.00000    0.03668
C12   1   -0.106483    0.242110    0.871572    11.00000    0.03039    0.03519 =
         0.04362    0.00900    0.00893    0.00844
H12   2   -0.260058    0.189519    0.866812    11.00000    0.04181
C13   1   -0.022413    0.328012    0.953343    11.00000    0.04600    0.03933 =
         0.03815    0.00656    0.01650    0.01240
H13   2   -0.111054    0.338492    1.010877    11.00000    0.05018
C14   1    0.192247    0.398976    0.954556    11.00000    0.04964    0.03403 =
         0.03118    0.00087    0.01019    0.00603
H14   2    0.258210    0.458351    1.011487    11.00000    0.04203
C15   1    0.515381    0.519412    0.724380    11.00000    0.02557    0.02214 =
         0.02534    0.00354    0.00421    0.00321
C16   1    0.700324    0.597526    0.781409    11.00000    0.02219    0.02583 =
         0.03074    0.00379    0.00185    0.00505
H16   2    0.838595    0.570842    0.799267    11.00000    0.03229
C17   1    0.682549    0.710455    0.816087    11.00000    0.02320    0.02455 =
         0.03127    0.00142    0.00006    0.00143
H17   2    0.807323    0.763552    0.857008    11.00000    0.03279
C18   1    0.479057    0.745926    0.794179    11.00000    0.02493    0.02184 =
         0.02682    0.00313    0.00394    0.00330
C19   1    0.295746    0.669078    0.734201    11.00000    0.02262    0.02633 =
         0.03328    0.00286    0.00066    0.00512
H19   2    0.156858    0.695941    0.717991    11.00000    0.03244
C20   1    0.314748    0.556645    0.698872    11.00000    0.02476    0.02508 =
         0.03360   -0.00043   -0.00206    0.00211
H20   2    0.188441    0.500854    0.655561    11.00000    0.03879
C21   1    0.463642    0.867297    0.833844    11.00000    0.02521    0.02531 =
         0.02986    0.00257    0.00155    0.00452
C22   1    0.217938    0.993008    0.874225    11.00000    0.03386    0.02910 =
         0.04841   -0.00343    0.00403    0.01162
H22A  2    0.289061    1.048629    0.828314    11.00000    0.04567
H22B  2    0.286903    1.016028    0.943870    11.00000    0.05019
H22C  2    0.055863    0.984728    0.867253    11.00000    0.05075
HKLF 4
REM  JTM1122_0m_a.res in P-1
REM wR2 = 0.098169, GooF = S = 1.02296, Restrained GooF = 1.02296 for all data
REM R1 = 0.035824 for 3139 Fo > 4sig(Fo) and 0.038720 for all 3426 data
REM 318 parameters refined using 0 restraints
END
WGHT      0.0539      0.2048
REM Highest difference peak  0.233,  deepest hole -0.165,  1-sigma level  0.042
Q1    1   0.4613  0.8011  0.8136  11.00000  0.05    0.23
Q2    1   0.0608  0.3820  0.9366  11.00000  0.05    0.20
Q3    1   0.5384  0.4550  0.7125  11.00000  0.05    0.19
Q4    1   0.6130  0.5613  0.7416  11.00000  0.05    0.19
Q5    1  -0.0418  0.2750  0.9181  11.00000  0.05    0.16
;
_shelx_res_checksum     38870
data_global
_journal_date_recd_electronic     2019-09-30
_journal_date_accepted     2019-10-08
_journal_name_full     'Acta Crystallographica, Section E'
_journal_year     2019
_journal_volume     75
_journal_issue     11
_journal_page_first     1672
_journal_page_last     1678
_journal_paper_category     GO
_journal_paper_doi     10.1107/S2056989019013732
_journal_coeditor_code     LH5927
_publ_contact_author_name     'Sebbar, Nada Kheira'
_publ_contact_author_address
;
Laboratoire de Chimie bioorganique appliqu\'ee,
Facult\'e des sciences,
Universit\'e Ibn Zohr,
Agadir
Morocco
Laboratoire de Chimie Organique H\'et\'erocyclique URAC 21,
P\^ole de Comp\'etence Pharmacochimie,
Av. Ibn Battouta, BP 1014,
Facult\'e des Sciences,
Universit\'e Mohammed V,
Rabat,
Morocco
;
_publ_contact_author_email     'nadouchsebbarkheira@gmail.com'
_publ_contact_author_fax     ?
_publ_contact_author_phone     ?
_publ_section_title
;
Crystal structure, Hirshfeld surface analysis and interaction energy and DFT
studies of methyl 4-[3,6-bis(pyridin-2-yl)pyridazin-4-yl]benzoate
;
loop_
    _publ_author_name
    _publ_author_footnote
    _publ_author_address
    'Filali, Mouad' .
;
Laboratoire de Chimie Organique Appliqu\'ee,
Universit\'e Sidi Mohamed Ben Abdallah,
Facult\'e des Sciences et Techniques,
Route d'immouzzer,
BP 2202,
Fez,
Morocco
;
    'El Ghayati, Lhoussaine' .
;
Laboratoire de Chimie Organique H\'et\'erocyclique URAC 21,
P\^ole de Comp\'etence Pharmacochimie,
Av. Ibn Battouta, BP 1014,
Facult\'e des Sciences,
Universit\'e Mohammed V,
Rabat,
Morocco
;
    'H\"okelek, Tuncer' .
;
Department of Physics
Hacettepe University
06800 Beytepe
Ankara
Turkey
;
    'Mague, Joel T.' .
;
Department of Chemistry
Tulane University
New Orleans, LA 70118
USA
;
    'Ben-Tama, Abdessalam' .
;
Laboratoire de Chimie Organique Appliqu\'ee,
Universit\'e Sidi Mohamed Ben Abdallah,
Facult\'e des Sciences et Techniques,
Route d'immouzzer,
BP 2202,
Fez,
Morocco
;
    'El Hadrami, El Mestafa' .
;
Laboratoire de Chimie Organique Appliqu\'ee,
Universit\'e Sidi Mohamed Ben Abdallah,
Facult\'e des Sciences et Techniques,
Route d'immouzzer,
BP 2202,
Fez,
Morocco
;
    'Sebbar, Nada Kheira' .
;
Laboratoire de Chimie Appliqu\'ee et Environnement,
Equipe de Chimie Bioorganique Appliqu\'ee,
Facult\'e des sciences,
Universit\'e Ibn Zohr,
Agadir
Morocco
Laboratoire de Chimie Organique H\'et\'erocyclique URAC 21,
P\^ole de Comp\'etence Pharmacochimie,
Av. Ibn Battouta, BP 1014,
Facult\'e des Sciences,
Universit\'e Mohammed V,
Rabat,
Morocco
;
_publ_section_synopsis
;
The pyridazine ring deviates slightly from planarity. In the crystal, ribbons
consisting of inversion-related chains of molecules extending along the
<i>a</i>-axis direction are formed by C---H~Mthy~...O~Carbx~ (Mthy = methyl
and Carbx = carboxylate) hydrogen bonds. The ribbons are connected into layers
parallel to the <i>bc</i> plane by inversion-related C---H~Bnz~...\p(ring)
interactions.
;
