# Supplementary material for: Crystal structure, Hirshfeld surface analysis and inter­action energy and DFT studies of methyl 4-[3,6-bis­(pyridin-2-yl)pyridazin-4-yl]benzoate
Source: Acta Crystallogr E Crystallogr Commun. 2019 Oct 22;75(Pt 11):1672–8. doi: 10.1107/S2056989019013732 (PMC6829718; doi:10.1107/S2056989019013732)
Supplement: Supplementary file 2 [file e-75-01672-Isup2.hkl]

data_I                                                                          
_shelx_title ' JTM1122_0m_a.res in P-1'                                         
_shelx_refln_list_code          4                                               
_shelx_F_calc_maximum      133.48                                               
_exptl_crystal_F_000       384.00                                               
_reflns_d_resolution_high  0.7994                                               
                                                                                
loop_                                                                           
 _space_group_symop_operation_xyz                                               
 'x, y, z'                                                                      
 '-x, -y, -z'                                                                   
                                                                                
_cell_length_a     6.0464                                                       
_cell_length_b    11.7175                                                       
_cell_length_c    13.2931                                                       
_cell_angle_alpha  95.735                                                       
_cell_angle_beta   95.813                                                       
_cell_angle_gamma 101.780                                                       
                                                                                
_shelx_F_squared_multiplier     1.000                                           
                                                                                
loop_                                                                           
 _refln_index_h                                                                 
 _refln_index_k                                                                 
 _refln_index_l                                                                 
 _refln_F_squared_calc                                                          
 _refln_F_squared_meas                                                          
 _refln_F_squared_sigma                                                         
 _refln_observed_status                                                         
   1   0   0        730.27        613.57        19.50 o                         
   2   0   0        482.56        454.03        10.41 o                         
   3   0   0        141.94        146.64         3.76 o                         
   4   0   0        256.71        252.89         4.25 o                         
   5   0   0         15.13         14.06         0.74 o                         
   6   0   0        252.33        258.55         6.14 o                         
  -6   1   0         11.83         10.76         1.67 o                         
  -5   1   0         20.16         18.82         0.86 o                         
  -4   1   0         17.18         15.95         0.87 o                         
  -3   1   0        102.51        110.23         3.01 o                         
  -2   1   0          6.44          9.06         0.70 o                         
  -1   1   0        451.89        412.27        13.17 o                         
   0   1   0        129.15        118.95         2.70 o                         
   1   1   0         92.46         86.06         2.52 o                         
   2   1   0        218.09        209.18         6.87 o                         
   3   1   0        157.36        165.93         4.10 o                         
   4   1   0         25.60         24.93         0.88 o                         
   5   1   0        504.26        547.02        10.28 o                         
   6   1   0        486.35        483.85         9.06 o                         
  -6   2   0         61.02         60.70         2.65 o                         
  -5   2   0        192.63        202.56         4.94 o                         
  -4   2   0        105.10        104.07         2.23 o                         
  -3   2   0        221.16        223.07         4.58 o                         
  -2   2   0        792.57        795.56        18.07 o                         
  -1   2   0       3213.78       3333.84       106.53 o                         
   0   2   0       4176.70       4267.78        95.70 o                         
   1   2   0        158.23        127.68         2.92 o                         
   2   2   0          2.82          4.46         0.42 o                         
   3   2   0        222.08        209.06         7.00 o                         
   4   2   0         23.80         23.66         1.34 o                         
   5   2   0         79.33         80.85         1.83 o                         
   6   2   0         10.69         11.10         0.53 o                         
  -6   3   0         17.28         13.91         2.16 o                         
  -5   3   0         88.16         95.73         3.21 o                         
  -4   3   0          3.34          2.33         0.39 o                         
  -3   3   0       1543.46       1646.56        76.54 o                         
  -2   3   0        499.02        511.30        16.68 o                         
  -1   3   0        242.06        239.84         7.88 o                         
   0   3   0        432.30        413.62        10.35 o                         
   1   3   0        532.60        493.38        11.12 o                         
   3   3   0        662.54        697.76        25.27 o                         
   4   3   0          9.60         12.74         0.84 o                         
   5   3   0        179.65        170.12         3.44 o                         
   6   3   0         38.60         34.35         1.19 o                         
  -6   4   0         16.07         11.30         1.26 o                         
  -5   4   0         10.43         15.50         0.75 o                         
  -4   4   0        292.33        300.62         5.77 o                         
  -3   4   0         13.50         19.74         0.93 o                         
  -2   4   0          1.23          2.09         0.70 o                         
  -1   4   0        344.33        345.37        11.41 o                         
   0   4   0         63.83         63.48         1.63 o                         
   1   4   0         26.87         24.34         0.69 o                         
   3   4   0         65.49         70.15         1.58 o                         
   4   4   0         15.39         16.36         0.69 o                         
   5   4   0         13.87         16.64         0.64 o                         
   6   4   0          4.97          7.71         0.56 o                         
  -6   5   0         32.63         35.99         1.67 o                         
  -5   5   0         15.23         12.62         0.67 o                         
  -4   5   0        248.67        256.63         5.01 o                         
  -3   5   0         57.90         65.60         3.49 o                         
  -2   5   0        416.92        389.18         9.10 o                         
  -1   5   0         48.34         47.45         1.37 o                         
   0   5   0          9.34         11.57         0.84 o                         
   1   5   0        228.49        226.97         7.43 o                         
   2   5   0         31.26         28.20         1.03 o                         
   3   5   0          4.67          8.53         0.57 o                         
   4   5   0         32.86         24.52         0.86 o                         
   5   5   0        100.52         85.23         1.90 o                         
   6   5   0          0.83          1.10         0.25 o                         
  -6   6   0          6.82          7.53         0.84 o                         
  -5   6   0         79.35         78.28         1.80 o                         
  -4   6   0        106.15        112.95         2.56 o                         
  -3   6   0         64.30         66.95         1.86 o                         
  -2   6   0         24.39         23.85         1.26 o                         
  -1   6   0         93.41         90.93         2.46 o                         
   0   6   0         28.62         31.81         1.67 o                         
   2   6   0        253.95        221.98         7.03 o                         
   3   6   0          0.38          0.51         0.30 o                         
   4   6   0          9.77         11.86         0.69 o                         
   5   6   0          6.21          6.10         0.48 o                         
  -6   7   0          1.58          0.98         0.42 o                         
  -5   7   0          1.70          0.59         0.46 o                         
  -4   7   0          0.21          2.38         2.16 o                         
  -3   7   0          6.59          6.69         0.55 o                         
  -2   7   0        311.72        327.45         7.94 o                         
   0   7   0        245.81        253.50         8.40 o                         
   1   7   0        381.46        348.56         8.09 o                         
   2   7   0         66.14         59.78         1.47 o                         
   3   7   0        182.56        187.47         4.60 o                         
   4   7   0        168.59        167.58         4.10 o                         
   5   7   0          3.23          2.40         0.49 o                         
  -6   8   0         21.77         23.01         1.26 o                         
  -5   8   0        414.88        457.11        10.57 o                         
  -4   8   0        307.32        316.16         7.53 o                         
  -3   8   0        473.94        484.68        12.20 o                         
  -2   8   0          9.22          8.37         0.98 o                         
  -1   8   0        543.79        579.38        15.55 o                         
   0   8   0         21.90         25.44         0.83 o                         
   1   8   0        642.63        617.82        14.10 o                         
   2   8   0         47.85         44.85         1.23 o                         
   3   8   0         54.40         57.45         1.72 o                         
   4   8   0          3.36          3.15         0.44 o                         
   5   8   0          0.80          0.58         0.18 o                         
  -6   9   0         24.37         24.55         0.97 o                         
  -4   9   0        145.84        153.55         3.90 o                         
  -3   9   0         15.95         15.12         0.98 o                         
  -2   9   0          6.61          9.90         0.98 o                         
  -1   9   0          0.20          0.06         0.34 o                         
   0   9   0         43.80         42.68         1.13 o                         
   1   9   0       1512.37       1516.87        34.13 o                         
   2   9   0         95.25        104.43         3.77 o                         
   3   9   0          1.49          2.10         0.48 o                         
   4   9   0         47.13         45.42         1.05 o                         
  -6  10   0          0.01          0.28         0.28 o                         
  -5  10   0        143.41        139.47         4.89 o                         
  -4  10   0        148.91        164.59         4.10 o                         
  -3  10   0         13.36         12.28         0.79 o                         
  -2  10   0         97.41        100.39         2.67 o                         
  -1  10   0        147.99        149.28         3.07 o                         
   0  10   0         93.45        100.26         2.20 o                         
   1  10   0        265.42        285.03         5.52 o                         
   2  10   0         18.60         19.79         0.83 o                         
   3  10   0          8.21          8.02         0.49 o                         
   4  10   0          1.25          1.68         0.30 o                         
  -6  11   0          8.71          8.79         0.70 o                         
  -5  11   0          6.61          7.07         0.67 o                         
  -4  11   0          0.22          0.82         0.42 o                         
  -3  11   0         16.12         13.91         0.64 o                         
  -2  11   0        109.57         92.89         2.07 o                         
  -1  11   0         29.02         25.14         0.98 o                         
   0  11   0         79.17         84.72         3.21 o                         
   1  11   0         95.62        103.14         2.18 o                         
   2  11   0         18.93         20.50         0.79 o                         
   3  11   0          5.90          7.37         0.91 o                         
  -5  12   0         59.53         65.61         2.65 o                         
  -4  12   0          7.63          7.05         0.54 o                         
  -3  12   0          3.64          2.71         0.40 o                         
  -2  12   0        177.01        158.40         3.20 o                         
  -1  12   0         13.61         10.83         0.57 o                         
   0  12   0          0.15          0.14         0.30 o                         
   1  12   0        137.28        128.84         4.47 o                         
   2  12   0         13.65         15.48         0.98 o                         
  -4  13   0          5.19          4.04         0.56 o                         
  -3  13   0         15.42         14.43         0.69 o                         
  -2  13   0         27.40         23.88         0.73 o                         
  -1  13   0         23.21         21.41         0.84 o                         
   0  13   0         52.58         51.93         3.42 o                         
   1  13   0         20.41         24.55         1.12 o                         
  -3  14   0         16.92         12.83         0.70 o                         
  -2  14   0          0.74          0.42         0.30 o                         
  -1  14   0          3.65          4.63         0.50 o                         
   0  14   0         81.91         87.45         2.93 o                         
   0 -14   1         86.12         79.63         2.79 o                         
   1 -14   1          3.01          3.21         0.42 o                         
   2 -14   1          1.80          0.84         0.30 o                         
   3 -14   1         10.15         12.97         0.84 o                         
  -1 -13   1          0.04          0.56         0.42 o                         
   0 -13   1          7.10          9.20         0.70 o                         
   1 -13   1          1.85          3.81         0.98 o                         
   2 -13   1         24.09         24.98         0.75 o                         
   3 -13   1         20.71         25.48         0.75 o                         
   4 -13   1          0.00          0.50         0.28 o                         
  -2 -12   1          4.55          5.58         0.56 o                         
  -1 -12   1        244.03        234.08         7.84 o                         
   0 -12   1         11.73         11.43         0.70 o                         
   1 -12   1         15.10         14.03         0.69 o                         
   2 -12   1         16.23         14.71         0.64 o                         
   3 -12   1          4.27          4.22         0.40 o                         
   4 -12   1        124.96        121.07         2.88 o                         
   5 -12   1         42.41         42.70         1.81 o                         
  -3 -11   1         52.43         54.73         1.43 o                         
  -2 -11   1          0.97          3.35         0.70 o                         
  -1 -11   1         32.09         31.38         1.53 o                         
   0 -11   1        186.98        192.25         5.37 o                         
   1 -11   1         60.06         60.90         1.45 o                         
   2 -11   1          5.14          5.73         0.51 o                         
   3 -11   1         10.26         11.82         0.59 o                         
   4 -11   1         36.92         37.97         1.04 o                         
   5 -11   1         23.92         23.65         0.93 o                         
   6 -11   1          0.36          0.56         0.28 o                         
  -4 -10   1         84.13         87.02         2.93 o                         
  -3 -10   1          6.18          7.31         0.54 o                         
  -2 -10   1        551.81        589.00        13.48 o                         
  -1 -10   1        256.66        266.39         5.17 o                         
   0 -10   1         13.99         15.12         0.69 o                         
   1 -10   1         52.15         50.02         1.60 o                         
   2 -10   1        152.48        152.98         3.48 o                         
   3 -10   1         24.83         24.12         1.19 o                         
   4 -10   1        114.39        124.16         3.16 o                         
   5 -10   1        260.12        270.16         5.20 o                         
   6 -10   1        100.58        107.44         4.05 o                         
  -4  -9   1          4.12          3.60         0.42 o                         
  -3  -9   1        101.00        106.22         2.76 o                         
  -2  -9   1        430.93        448.35        10.42 o                         
  -1  -9   1        822.75        803.53        14.90 o                         
   0  -9   1        188.80        190.07         3.79 o                         
   1  -9   1          4.14          4.65         0.51 o                         
   2  -9   1          0.83          0.67         0.44 o                         
   3  -9   1        348.24        344.21         8.13 o                         
   4  -9   1        320.19        347.91         8.22 o                         
   5  -9   1          5.93          5.72         0.98 o                         
   6  -9   1         46.05         47.94         2.65 o                         
  -5  -8   1          9.93          7.94         0.40 o                         
  -4  -8   1          2.61          2.97         0.49 o                         
  -3  -8   1          4.38          6.10         0.67 o                         
  -2  -8   1         38.53         38.44         1.37 o                         
  -1  -8   1        189.19        189.06         3.77 o                         
   0  -8   1         31.68         31.54         0.91 o                         
   1  -8   1        127.95        120.36         3.06 o                         
   2  -8   1         18.05         15.32         0.91 o                         
   3  -8   1          0.80          1.72         0.44 o                         
   4  -8   1          4.18          4.84         0.70 o                         
   5  -8   1         93.96        103.27         2.76 o                         
   6  -8   1          5.70          5.44         0.70 o                         
  -5  -7   1        123.42        105.21         2.76 o                         
  -4  -7   1         21.76         20.33         1.05 o                         
  -3  -7   1         12.75         14.19         0.77 o                         
  -2  -7   1          0.43          0.49         0.36 o                         
  -1  -7   1         25.42         21.40         0.93 o                         
   0  -7   1         26.96         30.41         1.53 o                         
   1  -7   1         20.26         25.24         1.95 o                         
   2  -7   1        340.76        325.27         7.64 o                         
   3  -7   1          3.33          2.08         0.34 o                         
   4  -7   1        184.40        195.36         4.84 o                         
   5  -7   1          8.42          9.31         0.98 o                         
   6  -7   1          7.29          6.74         0.67 o                         
  -6  -6   1         22.33         22.04         0.98 o                         
  -5  -6   1        162.59        146.54         3.65 o                         
  -4  -6   1         29.53         33.46         1.02 o                         
  -3  -6   1         12.85         11.04         0.61 o                         
  -2  -6   1          8.69          6.63         0.57 o                         
  -1  -6   1        123.04        127.16         4.47 o                         
   0  -6   1       1069.33       1030.22        32.19 o                         
   1  -6   1       2032.51       2058.48        46.40 o                         
   2  -6   1        268.01        289.03         6.97 o                         
   3  -6   1          6.13          8.45         0.55 o                         
   4  -6   1         29.77         28.47         1.65 o                         
   5  -6   1         77.45         69.79         1.97 o                         
   6  -6   1         45.94         42.52         2.72 o                         
  -6  -5   1          0.61          0.50         0.28 o                         
  -5  -5   1        145.41        133.51         3.70 o                         
  -4  -5   1         28.39         29.45         0.98 o                         
  -3  -5   1          1.68          2.68         0.45 o                         
  -1  -5   1         32.52         36.83         1.67 o                         
   0  -5   1        596.03        629.19        20.09 o                         
   1  -5   1          9.78         16.32         1.12 o                         
   2  -5   1         10.89          7.68         0.54 o                         
   3  -5   1        130.90        116.00        11.04 o                         
   4  -5   1         84.32         84.03         1.88 o                         
   5  -5   1         14.71         10.62         0.73 o                         
   6  -5   1        233.33        231.90         5.54 o                         
  -6  -4   1          8.82          7.27         0.49 o                         
  -5  -4   1          1.32          3.48         0.45 o                         
  -4  -4   1          5.19          4.40         0.53 o                         
  -3  -4   1          2.81          4.81         0.57 o                         
   0  -4   1        275.19        280.45         9.14 o                         
   1  -4   1        346.10        340.85        11.27 o                         
   2  -4   1         67.17         73.78         1.68 o                         
   3  -4   1        130.12        131.85         3.48 o                         
   4  -4   1          1.60          1.64         0.36 o                         
   5  -4   1          4.00          4.40         0.73 o                         
   6  -4   1          0.00          0.49         0.84 o                         
  -6  -3   1         26.73         28.66         0.98 o                         
  -5  -3   1         24.46         25.89         0.86 o                         
  -4  -3   1          0.01          0.22         0.51 o                         
  -3  -3   1         11.99         10.48         0.77 o                         
   0  -3   1       5149.67       5398.49       171.15 o                         
   1  -3   1       1529.62       1424.93        32.03 o                         
   2  -3   1         44.25         35.30         1.23 o                         
   3  -3   1        107.02        130.89         4.68 o                         
   4  -3   1         95.55         97.95         2.10 o                         
   5  -3   1         72.01         77.95         2.17 o                         
   6  -3   1          2.85          3.49         0.69 o                         
  -6  -2   1          1.34          1.67         0.43 o                         
  -5  -2   1        252.24        262.39         5.12 o                         
  -4  -2   1         43.96         47.14         1.23 o                         
  -3  -2   1        127.88        144.65         4.89 o                         
   0  -2   1       4396.79       4649.82       195.17 o                         
   1  -2   1        462.17        413.48        13.38 o                         
   2  -2   1        366.98        380.36        12.54 o                         
   3  -2   1         73.71         80.19         2.06 o                         
   4  -2   1         10.11         14.57         0.89 o                         
   5  -2   1        138.07        137.46         3.51 o                         
   6  -2   1         38.50         43.81         1.43 o                         
  -6  -1   1         35.11         38.05         1.23 o                         
  -5  -1   1        258.98        269.87         5.23 o                         
  -4  -1   1         76.30         72.34         1.70 o                         
  -3  -1   1         97.09         99.20         2.57 o                         
  -2  -1   1        123.17        117.86         3.99 o                         
  -1  -1   1       2593.54       2481.66       127.62 o                         
   0  -1   1        155.26        139.29         3.68 o                         
   1  -1   1          0.72          1.12         0.28 o                         
   2  -1   1       1093.03       1013.77        32.41 o                         
   3  -1   1        326.14        332.15         7.99 o                         
   4  -1   1         52.53         44.70         1.75 o                         
   5  -1   1         15.64         17.06         1.20 o                         
   6  -1   1          5.24          5.38         0.54 o                         
  -6   0   1        320.62        333.11         7.78 o                         
  -5   0   1        180.95        180.86         3.61 o                         
  -4   0   1         35.53         36.66         1.07 o                         
  -3   0   1        373.79        374.66         7.11 o                         
  -2   0   1         48.57         50.52         1.47 o                         
  -1   0   1        852.21        804.72        18.15 o                         
   0   0   1        538.85        509.15        16.19 o                         
   1   0   1        401.90        343.31         7.90 o                         
   2   0   1        245.41        231.28         7.72 o                         
   3   0   1         12.82         13.80         0.97 o                         
   4   0   1          2.80          3.66         0.47 o                         
   5   0   1         97.23         99.74         1.90 o                         
   6   0   1          1.01          2.04         0.70 o                         
  -6   1   1         15.91         15.76         1.53 o                         
  -5   1   1         40.95         41.85         1.20 o                         
  -4   1   1          1.75          1.63         0.48 o                         
  -3   1   1         48.06         49.34         1.29 o                         
  -2   1   1         80.40         82.17         3.08 o                         
  -1   1   1          0.07          0.84         0.20 o                         
   0   1   1         33.42         31.81         0.79 o                         
   1   1   1        633.28        575.44        14.12 o                         
   2   1   1       1675.22       1601.27        50.75 o                         
   3   1   1        388.60        418.54        11.31 o                         
   4   1   1        151.65        135.61         2.43 o                         
   5   1   1        491.21        502.50         8.18 o                         
   6   1   1         24.49         23.76         0.93 o                         
  -5   2   1        113.89        108.75         2.96 o                         
  -4   2   1        394.79        486.03        30.81 o                         
  -3   2   1        958.80       1010.97        25.44 o                         
  -2   2   1        655.25        657.42        21.19 o                         
  -1   2   1       1357.77       1205.62        27.18 o                         
   0   2   1         41.76         39.29         0.99 o                         
   1   2   1        509.12        433.26        25.70 o                         
   2   2   1         22.50         29.38         0.93 o                         
   3   2   1        316.35        301.58        10.10 o                         
   4   2   1          0.70          0.89         0.27 o                         
   5   2   1         56.66         55.67         1.39 o                         
   6   2   1          4.92          4.65         0.45 o                         
  -5   3   1         37.08         39.13         1.38 o                         
  -4   3   1         21.59         23.36         1.00 o                         
  -3   3   1        174.33        206.46         6.36 o                         
  -2   3   1        236.14        229.14         7.86 o                         
  -1   3   1         38.53         31.97         1.40 o                         
   0   3   1        143.79        126.28         3.15 o                         
   1   3   1       1214.02       1171.91        27.94 o                         
   2   3   1        146.02        153.52         3.66 o                         
   3   3   1        922.08       1024.69        18.88 o                         
   4   3   1         37.44         35.20         0.90 o                         
   5   3   1          2.25          1.89         0.33 o                         
   6   3   1          1.58          1.58         0.38 o                         
  -6   4   1         36.75         38.78         1.95 o                         
  -5   4   1         74.56         75.96         2.72 o                         
  -4   4   1        113.13        112.17         2.86 o                         
  -3   4   1        102.10        113.29         4.05 o                         
  -2   4   1        139.77        123.61         3.16 o                         
  -1   4   1        321.49        319.84         7.46 o                         
   0   4   1        368.66        318.41        13.88 o                         
   1   4   1          3.73          4.48         0.39 o                         
   2   4   1         80.84         84.61         3.07 o                         
   3   4   1          7.18          7.11         0.62 o                         
   4   4   1          0.03          1.13         0.39 o                         
   5   4   1          6.75          7.22         0.53 o                         
   6   4   1         12.28         11.13         0.64 o                         
  -6   5   1         32.48         26.92         1.53 o                         
  -5   5   1        175.01        170.76         4.25 o                         
  -4   5   1         48.11         50.51         1.58 o                         
  -3   5   1          1.44          0.98         0.42 o                         
  -2   5   1        324.98        314.88         9.48 o                         
  -1   5   1       4721.21       4943.72       112.36 o                         
   0   5   1          0.15          0.34         0.33 o                         
   1   5   1        170.11        173.36         4.16 o                         
   2   5   1         55.46         52.12         1.37 o                         
   3   5   1          4.70          4.11         0.67 o                         
   4   5   1          6.65          7.55         0.56 o                         
   5   5   1          2.38          2.03         0.33 o                         
   6   5   1          1.70          2.24         0.39 o                         
  -6   6   1         50.94         47.30         2.09 o                         
  -5   6   1         16.81         16.41         1.95 o                         
  -4   6   1        121.03        133.30         3.41 o                         
  -3   6   1        133.53        129.61         3.26 o                         
  -2   6   1          2.02          0.84         0.42 o                         
  -1   6   1          5.00          8.19         0.61 o                         
   0   6   1        513.36        549.62        12.65 o                         
   1   6   1          1.99          3.07         0.98 o                         
   2   6   1         80.93         72.45         2.79 o                         
   3   6   1         27.48         25.67         0.88 o                         
   4   6   1        126.06        113.41         2.39 o                         
   5   6   1         51.72         42.51         1.28 o                         
  -6   7   1        254.97        263.78         8.68 o                         
  -5   7   1         34.62         34.94         1.53 o                         
  -4   7   1        219.20        237.67         5.79 o                         
  -3   7   1         31.24         30.75         1.76 o                         
  -2   7   1         39.32         44.14         1.53 o                         
   0   7   1          3.55          3.19         0.64 o                         
   1   7   1        222.43        208.58         5.00 o                         
   2   7   1         17.87         18.45         0.74 o                         
   3   7   1         65.03         64.00         1.93 o                         
   4   7   1         18.66         19.52         1.12 o                         
   5   7   1          7.32          7.76         0.63 o                         
  -6   8   1         59.11         60.43         2.37 o                         
  -5   8   1         31.26         35.43         1.81 o                         
  -4   8   1        445.89        470.30         9.29 o                         
  -3   8   1         28.39         28.92         1.74 o                         
  -2   8   1         67.07         83.52         1.85 o                         
  -1   8   1         26.28         29.99         1.08 o                         
   0   8   1        142.53        134.46         3.06 o                         
   1   8   1         57.22         56.03         1.68 o                         
   2   8   1        486.81        483.11         9.09 o                         
   3   8   1         58.55         61.31         1.82 o                         
   4   8   1          4.34          6.50         0.56 o                         
   5   8   1          1.02          0.09         0.16 o                         
  -6   9   1         98.63        105.44         3.63 o                         
  -5   9   1        268.58        282.70         9.52 o                         
  -4   9   1          5.62          7.90         0.87 o                         
  -3   9   1        174.75        174.94         4.35 o                         
  -2   9   1         12.19         15.62         1.25 o                         
  -1   9   1          6.51          5.27         1.05 o                         
   0   9   1         60.59         61.06         1.27 o                         
   1   9   1        803.63        792.32        18.02 o                         
   2   9   1          4.01          5.16         1.19 o                         
   3   9   1          3.33          2.40         0.48 o                         
   4   9   1          0.00          0.14         0.28 o                         
  -6  10   1         29.35         35.43         1.40 o                         
  -5  10   1         24.76         24.83         1.26 o                         
  -4  10   1         22.54         26.08         1.53 o                         
  -3  10   1         62.81         69.50         2.02 o                         
  -2  10   1         12.32         11.78         0.79 o                         
  -1  10   1          0.89          1.94         0.39 o                         
   0  10   1         55.37         56.46         1.68 o                         
   1  10   1        124.44        132.96         2.74 o                         
   2  10   1         53.68         57.70         1.68 o                         
   3  10   1          2.27          2.72         0.39 o                         
   4  10   1         12.08         15.13         0.49 o                         
  -5  11   1          9.68         11.01         0.73 o                         
  -4  11   1          9.85         10.04         0.84 o                         
  -3  11   1         34.04         37.17         1.81 o                         
  -2  11   1         34.26         28.75         0.89 o                         
  -1  11   1          0.24          0.29         0.26 o                         
   0  11   1         52.76         57.09         1.68 o                         
   1  11   1         26.20         23.39         0.93 o                         
   2  11   1         24.01         21.97         0.79 o                         
   3  11   1         27.98         33.70         0.99 o                         
  -5  12   1         46.12         49.27         1.81 o                         
  -4  12   1          6.46          6.78         0.67 o                         
  -3  12   1          0.72          0.34         0.21 o                         
  -2  12   1          0.64          0.18         0.29 o                         
  -1  12   1         18.39         15.09         0.70 o                         
   0  12   1         32.76         35.29         1.60 o                         
   1  12   1          6.80          6.64         0.57 o                         
   2  12   1          0.01          0.14         0.42 o                         
  -4  13   1         40.53         48.28         1.81 o                         
  -3  13   1          0.06          0.33         0.28 o                         
  -2  13   1         50.86         45.65         1.28 o                         
  -1  13   1          8.37          9.07         0.54 o                         
   0  13   1          6.73          4.74         0.56 o                         
   1  13   1          1.27          2.65         0.42 o                         
  -3  14   1          9.73          9.34         0.56 o                         
  -1  14   1         19.84         22.22         1.12 o                         
   0 -14   2         22.10         22.32         0.98 o                         
   1 -14   2         53.48         53.74         2.09 o                         
   2 -14   2          2.82          2.44         0.36 o                         
   3 -14   2         28.92         30.31         0.98 o                         
  -2 -13   2         29.19         32.51         1.26 o                         
  -1 -13   2         38.19         35.02         1.40 o                         
   0 -13   2         31.85         27.34         1.26 o                         
   1 -13   2          2.61          3.74         0.51 o                         
   2 -13   2          0.20          0.30         0.20 o                         
   3 -13   2          7.87          8.35         0.42 o                         
   4 -13   2          6.33          4.27         0.58 o                         
  -2 -12   2          1.37          1.39         0.42 o                         
  -1 -12   2          5.13          5.16         0.56 o                         
   0 -12   2         18.49         20.36         1.12 o                         
   1 -12   2         19.85         16.31         0.67 o                         
   2 -12   2         23.87         20.47         0.69 o                         
   3 -12   2         37.42         35.96         1.14 o                         
   4 -12   2         12.54         13.49         0.75 o                         
   5 -12   2          4.38          4.46         0.56 o                         
  -3 -11   2          2.65          2.34         0.56 o                         
  -2 -11   2         60.72         63.74         1.72 o                         
  -1 -11   2         23.86         28.45         1.53 o                         
   0 -11   2         37.69         36.83         1.07 o                         
   1 -11   2          8.18          7.20         0.71 o                         
   2 -11   2          7.79          8.41         0.51 o                         
   3 -11   2         20.49         24.36         0.90 o                         
   4 -11   2          6.73          6.73         0.45 o                         
   5 -11   2         90.24         91.34         4.55 o                         
  -4 -10   2          0.73          0.28         0.35 o                         
  -3 -10   2         35.94         38.57         1.18 o                         
  -2 -10   2         47.62         52.48         1.53 o                         
  -1 -10   2         47.78         54.55         2.79 o                         
   0 -10   2          5.28          4.88         0.57 o                         
   1 -10   2        280.70        284.66         5.52 o                         
   2 -10   2         79.16         86.00         1.96 o                         
   3 -10   2        171.85        178.65         3.66 o                         
   4 -10   2         78.66         88.50         3.39 o                         
   5 -10   2         34.36         37.87         1.18 o                         
   6 -10   2          1.86          2.65         0.56 o                         
  -4  -9   2         31.14         28.19         0.79 o                         
  -3  -9   2          0.56          0.68         0.36 o                         
  -2  -9   2         89.98         92.51         3.21 o                         
  -1  -9   2         27.16         31.15         0.97 o                         
   0  -9   2        140.74        141.99         3.55 o                         
   1  -9   2          0.04          0.09         0.26 o                         
   2  -9   2        103.45        112.97         2.47 o                         
   3  -9   2         44.27         40.89         1.38 o                         
   4  -9   2         25.83         27.20         1.53 o                         
   5  -9   2         35.96         37.85         1.05 o                         
   6  -9   2         76.60         78.32         2.79 o                         
  -5  -8   2          6.06          6.89         0.39 o                         
  -4  -8   2          0.30          0.20         0.23 o                         
  -3  -8   2          9.68          9.64         1.12 o                         
  -2  -8   2          7.45          7.87         0.80 o                         
  -1  -8   2        867.47        847.22        19.25 o                         
   0  -8   2        290.32        294.41         5.66 o                         
   1  -8   2         46.79         47.35         1.21 o                         
   2  -8   2        181.80        183.25         7.83 o                         
   4  -8   2        126.43        127.78         3.31 o                         
   5  -8   2          1.97          2.96         0.84 o                         
   6  -8   2         15.32         13.40         1.05 o                         
  -5  -7   2         50.12         47.21         1.33 o                         
  -4  -7   2         61.73         64.94         1.82 o                         
  -3  -7   2         15.71         11.04         0.77 o                         
  -2  -7   2         16.94         17.58         0.87 o                         
  -1  -7   2         18.36         12.58         0.77 o                         
   0  -7   2         18.34         21.34         1.26 o                         
   1  -7   2        491.75        509.97        11.89 o                         
   2  -7   2        680.06        698.16        15.87 o                         
   3  -7   2         17.41         17.30         0.89 o                         
   4  -7   2         22.72         24.00         1.19 o                         
   5  -7   2        155.11        159.71         4.00 o                         
   6  -7   2          0.16          0.78         0.42 o                         
  -6  -6   2         10.32         12.07         0.49 o                         
  -5  -6   2          2.85          2.95         0.49 o                         
  -4  -6   2         28.72         25.06         1.03 o                         
  -3  -6   2         34.16         28.79         1.13 o                         
  -2  -6   2         68.97         72.62         1.66 o                         
  -1  -6   2          2.11          2.51         0.70 o                         
   0  -6   2          0.33          0.77         0.25 o                         
   1  -6   2         12.47         14.15         0.97 o                         
   2  -6   2        704.46        716.28        23.61 o                         
   3  -6   2         58.52         55.70         1.68 o                         
   4  -6   2         50.75         45.00         3.63 o                         
   5  -6   2         32.76         39.69         1.38 o                         
   6  -6   2         16.38         15.71         0.79 o                         
  -6  -5   2          2.00          2.32         0.33 o                         
  -5  -5   2          8.35          9.53         0.64 o                         
  -4  -5   2         74.52         64.78         1.85 o                         
  -3  -5   2         46.66         54.56         1.34 o                         
  -2  -5   2        510.47        542.68        17.46 o                         
  -1  -5   2        408.09        399.63        12.94 o                         
   0  -5   2         41.14         41.69         1.22 o                         
   1  -5   2        163.42        163.10         4.41 o                         
   2  -5   2        628.73        652.07        14.99 o                         
   3  -5   2          6.45          6.19         0.79 o                         
   4  -5   2        124.90        131.19         3.36 o                         
   5  -5   2          0.61         -0.33         0.33 o                         
   6  -5   2          7.08          6.05         0.64 o                         
   7  -5   2          6.96          6.41         0.98 o                         
  -6  -4   2          9.19          8.76         1.19 o                         
  -5  -4   2         23.30         21.44         0.78 o                         
  -4  -4   2        116.12        107.39         2.31 o                         
  -3  -4   2        156.63        169.57         3.36 o                         
  -2  -4   2       1676.43       1530.71        48.48 o                         
   0  -4   2         69.14         68.32         2.30 o                         
   1  -4   2        816.05        822.52        44.57 o                         
   2  -4   2        141.32        152.20         3.14 o                         
   3  -4   2         92.32        107.32         2.94 o                         
   4  -4   2        268.59        274.61         5.34 o                         
   5  -4   2         26.10         33.07         1.32 o                         
   6  -4   2         55.41         58.11         1.95 o                         
  -6  -3   2         38.36         36.38         1.13 o                         
  -5  -3   2         85.04         89.05         1.96 o                         
  -4  -3   2         17.99         17.87         0.74 o                         
  -3  -3   2         18.96         22.53         0.80 o                         
   0  -3   2        233.35        222.26        12.86 o                         
   2  -3   2        521.22        535.54        17.66 o                         
   3  -3   2        275.42        292.34         7.03 o                         
   4  -3   2        121.56        138.67         3.51 o                         
   5  -3   2          0.57          1.47         0.44 o                         
   6  -3   2         10.35         10.91         1.05 o                         
  -6  -2   2         52.41         55.40         1.53 o                         
  -5  -2   2          0.08          0.73         0.63 o                         
  -4  -2   2          1.24          1.53         0.66 o                         
  -3  -2   2        109.29         97.37         3.49 o                         
   0  -2   2        495.39        457.42        10.29 o                         
   1  -2   2       3222.57       2819.20        90.23 o                         
   2  -2   2         33.51         33.63         1.53 o                         
   3  -2   2          0.94          3.21         0.98 o                         
   4  -2   2         74.14         81.33         2.22 o                         
   5  -2   2         83.36         83.23         3.02 o                         
   6  -2   2        156.27        163.51         4.00 o                         
  -6  -1   2        244.01        252.41         5.99 o                         
  -5  -1   2        578.51        609.85        13.98 o                         
  -4  -1   2        199.42        175.99         6.30 o                         
  -3  -1   2        335.55        313.15         6.37 o                         
  -2  -1   2        494.58        502.04        11.35 o                         
  -1  -1   2       5321.89       5678.84       281.71 o                         
   0  -1   2       1664.33       1557.98        54.89 o                         
   1  -1   2      11715.16      13397.56       412.58 o                         
   2  -1   2        620.08        580.48        18.87 o                         
   3  -1   2        240.51        236.64         8.27 o                         
   4  -1   2          1.41          1.24         0.63 o                         
   5  -1   2          8.92         10.92         0.69 o                         
   6  -1   2         34.14         33.92         0.99 o                         
  -6   0   2        161.99        167.42         4.10 o                         
  -5   0   2         41.92         43.60         1.43 o                         
  -4   0   2         46.52         42.30         1.32 o                         
  -3   0   2        113.58        110.35         2.48 o                         
  -2   0   2         67.06         66.22         2.37 o                         
  -1   0   2       1956.81       1856.81        41.88 o                         
   0   0   2       1628.13       1516.28        34.35 o                         
   1   0   2      10494.76      10615.98       237.86 o                         
   2   0   2          1.87          2.22         0.44 o                         
   3   0   2        988.25       1005.50        32.43 o                         
   4   0   2        376.03        368.91         7.05 o                         
   5   0   2        524.78        550.45        10.36 o                         
   6   0   2         17.92         18.71         0.91 o                         
  -5   1   2         68.33         68.65         1.97 o                         
  -4   1   2          0.30          0.36         0.32 o                         
  -3   1   2          1.62          1.06         0.33 o                         
  -2   1   2        351.95        344.07        11.27 o                         
  -1   1   2        878.42        771.99        17.34 o                         
   0   1   2         35.97         32.72         0.98 o                         
   1   1   2       2882.98       2819.62        63.64 o                         
   2   1   2         73.16         68.02         1.83 o                         
   3   1   2        231.26        238.49         8.26 o                         
   4   1   2          1.74          2.50         0.32 o                         
   5   1   2          8.20          9.03         0.57 o                         
   6   1   2          9.38          9.84         0.84 o                         
  -5   2   2          1.24          1.39         0.56 o                         
  -4   2   2          0.80          1.12         0.42 o                         
  -3   2   2         94.05        100.39         2.70 o                         
  -2   2   2         99.22         89.00         2.37 o                         
  -1   2   2         28.78         31.33         2.23 o                         
   0   2   2        857.06        729.38        35.83 o                         
   1   2   2        372.33        340.05        20.03 o                         
   2   2   2         93.48         98.56         2.57 o                         
   3   2   2         53.88         58.15         1.47 o                         
   4   2   2         48.30         52.84         1.21 o                         
   5   2   2          0.86          0.41         0.50 o                         
   6   2   2          2.76          1.34         0.33 o                         
  -5   3   2         31.97         34.87         1.81 o                         
  -4   3   2         14.40         14.50         0.84 o                         
  -3   3   2        766.11        779.97        24.93 o                         
  -2   3   2        303.52        308.62         5.95 o                         
  -1   3   2        304.32        284.87         9.57 o                         
   0   3   2         40.91         40.81         1.40 o                         
   1   3   2          5.40          4.64         0.42 o                         
   2   3   2        684.67        695.64        15.86 o                         
   3   3   2          4.43          3.52         0.43 o                         
   4   3   2         40.11         42.88         1.41 o                         
   5   3   2          0.96          0.36         0.29 o                         
   6   3   2        110.47        104.85         3.71 o                         
  -6   4   2        221.50        152.64         5.74 o                         
  -5   4   2         13.56         19.49         1.95 o                         
  -4   4   2        103.64         99.72         2.67 o                         
  -3   4   2         11.45         10.32         0.84 o                         
  -2   4   2         53.97         62.60         1.49 o                         
  -1   4   2        142.01        146.12         3.66 o                         
   0   4   2         49.13         51.78         1.74 o                         
   1   4   2        151.50        133.37         3.31 o                         
   2   4   2          8.44          4.04         0.98 o                         
   3   4   2        124.19        118.33         2.15 o                         
   4   4   2         15.19         17.61         0.75 o                         
   5   4   2          4.25          5.80         0.53 o                         
   6   4   2         14.25         10.55         0.51 o                         
  -6   5   2         39.77         33.76         1.81 o                         
  -5   5   2         64.88         69.89         2.07 o                         
  -4   5   2          2.78          4.61         1.39 o                         
  -3   5   2        503.29        510.32        16.61 o                         
  -2   5   2         22.78         29.27         1.11 o                         
  -1   5   2       1349.84       1366.03        37.55 o                         
   0   5   2         10.85         13.37         0.73 o                         
   1   5   2         14.78         16.75         1.74 o                         
   2   5   2         18.08         18.07         0.74 o                         
   3   5   2        112.94        103.84         2.52 o                         
   4   5   2         89.61         87.40         1.99 o                         
   5   5   2         65.26         63.65         1.78 o                         
   6   5   2         13.28         13.11         0.70 o                         
  -6   6   2          7.81          7.77         0.79 o                         
  -5   6   2         70.96         70.84         2.51 o                         
  -4   6   2        158.71        161.81         6.15 o                         
  -3   6   2         12.14         14.48         1.53 o                         
  -2   6   2          3.61          2.79         0.56 o                         
  -1   6   2          0.75          1.95         0.84 o                         
   0   6   2          8.03         10.10         1.60 o                         
   1   6   2        258.53        233.79         5.55 o                         
   2   6   2        448.96        438.59         8.27 o                         
   3   6   2         62.73         69.29         1.64 o                         
   4   6   2         97.22         99.75         1.87 o                         
   5   6   2         12.88         11.60         0.70 o                         
  -6   7   2          0.05          0.14         0.56 o                         
  -5   7   2        249.07        262.04        11.41 o                         
  -4   7   2       1185.45       1215.70        27.48 o                         
  -3   7   2        200.88        200.43         5.53 o                         
  -2   7   2          0.11         -0.06         0.42 o                         
  -1   7   2         30.35         34.08         1.46 o                         
   0   7   2         54.11         51.60         2.67 o                         
   1   7   2         85.40         81.64         2.22 o                         
   2   7   2          0.21          0.40         0.31 o                         
   3   7   2         10.98         10.63         0.53 o                         
   4   7   2         61.22         56.52         1.63 o                         
   5   7   2         14.31         14.16         0.59 o                         
  -6   8   2          4.24          4.88         0.84 o                         
  -5   8   2         44.02         46.13         2.09 o                         
  -4   8   2       1281.63       1338.43        30.52 o                         
  -3   8   2         29.82         29.79         1.26 o                         
  -2   8   2         10.17         10.49         0.60 o                         
  -1   8   2        358.78        378.30         8.83 o                         
   0   8   2        169.82        147.15         3.66 o                         
   1   8   2        409.14        271.98         9.68 o                         
   2   8   2       2830.89       2814.01        51.42 o                         
   3   8   2          9.61          9.15         0.57 o                         
   4   8   2          1.81          2.56         0.49 o                         
   5   8   2          4.17          5.70         0.84 o                         
  -6   9   2         62.50         65.47         2.51 o                         
  -5   9   2          2.13          2.37         0.70 o                         
  -4   9   2         47.72         47.45         2.51 o                         
  -3   9   2          2.06          2.35         0.42 o                         
  -2   9   2         56.84         56.03         1.68 o                         
  -1   9   2         21.01         22.18         1.03 o                         
   0   9   2         21.62         20.83         0.81 o                         
   1   9   2         78.33         76.57         2.12 o                         
   2   9   2        148.97        156.02         3.85 o                         
   3   9   2          9.45          9.59         0.57 o                         
   4   9   2         28.31         26.87         0.83 o                         
  -6  10   2          0.24          0.84         0.42 o                         
  -5  10   2         10.56         10.74         0.84 o                         
  -4  10   2         75.86         83.74         3.21 o                         
  -3  10   2         78.26         71.92         2.85 o                         
  -2  10   2         35.29         28.60         1.08 o                         
  -1  10   2          1.48          2.07         0.63 o                         
   0  10   2          0.96          1.29         0.34 o                         
   1  10   2         36.21         38.59         1.05 o                         
   2  10   2        203.10        207.02         4.04 o                         
   3  10   2          2.00          2.53         0.35 o                         
  -5  11   2         13.09         14.08         0.84 o                         
  -4  11   2         21.26         22.59         1.26 o                         
  -3  11   2          4.78          3.63         0.84 o                         
  -2  11   2         28.34         18.76         0.72 o                         
  -1  11   2        233.97        208.36         5.05 o                         
   0  11   2          0.73          0.35         0.63 o                         
   1  11   2          0.38          1.02         0.40 o                         
   2  11   2         18.13         16.43         0.60 o                         
   3  11   2         15.65         17.92         0.59 o                         
  -5  12   2         21.00         21.76         0.98 o                         
  -4  12   2          9.42          8.93         0.54 o                         
  -3  12   2          1.46          0.45         0.26 o                         
  -2  12   2         44.11         39.28         1.28 o                         
  -1  12   2          0.27          0.00         0.35 o                         
   0  12   2          0.16          0.42         0.30 o                         
   1  12   2         22.03         20.29         0.73 o                         
   2  12   2          1.76          2.09         0.42 o                         
  -4  13   2         15.96         15.90         0.84 o                         
  -3  13   2         22.81         23.57         1.26 o                         
  -2  13   2         10.39          9.90         0.70 o                         
  -1  13   2          0.11          0.49         0.30 o                         
   0  13   2         24.73         22.32         1.26 o                         
   1  13   2         34.81         39.07         1.53 o                         
  -3  14   2          0.72          0.14         0.28 o                         
  -2  14   2         22.90         24.69         1.12 o                         
  -1  14   2         12.09         10.60         0.70 o                         
   0 -14   3          1.22          0.56         0.28 o                         
   1 -14   3          0.04          0.56         0.28 o                         
   2 -14   3          7.06          4.60         0.56 o                         
   3 -14   3         54.64         41.61         1.54 o                         
  -2 -13   3          0.00          0.70         0.28 o                         
  -1 -13   3          6.18          5.30         0.56 o                         
   0 -13   3        103.14         95.67         3.49 o                         
   1 -13   3         12.66         10.42         1.74 o                         
   2 -13   3         19.21         17.05         0.59 o                         
   3 -13   3         12.78          9.69         0.45 o                         
   4 -13   3          3.44          4.00         0.39 o                         
  -2 -12   3          0.64          1.81         0.42 o                         
  -1 -12   3          0.47          0.56         0.28 o                         
   0 -12   3        143.60        148.78         3.70 o                         
   1 -12   3         21.36         22.89         1.05 o                         
   2 -12   3         76.30         76.65         1.72 o                         
   3 -12   3         19.86         18.45         0.67 o                         
   4 -12   3         20.94         21.00         0.67 o                         
   5 -12   3         24.68         20.51         0.98 o                         
  -3 -11   3          4.28          5.67         0.46 o                         
  -2 -11   3          7.02          7.95         0.70 o                         
  -1 -11   3          5.29          7.11         0.84 o                         
   0 -11   3        408.43        432.53        10.07 o                         
   1 -11   3         12.10         13.05         0.63 o                         
   2 -11   3          4.37          3.79         0.51 o                         
   3 -11   3         19.28         20.08         1.18 o                         
   4 -11   3          1.31          1.30         0.44 o                         
   5 -11   3         57.86         55.65         1.31 o                         
  -4 -10   3          2.85          2.37         0.56 o                         
  -3 -10   3          8.32          5.83         0.49 o                         
  -2 -10   3        164.16        174.91         4.30 o                         
  -1 -10   3       1161.13       1176.40        44.36 o                         
   0 -10   3          6.19          5.30         0.64 o                         
   1 -10   3         13.57         15.27         0.69 o                         
   2 -10   3        158.15        160.21         4.00 o                         
   3 -10   3        156.15        161.33         3.36 o                         
   4 -10   3          1.02          1.13         0.26 o                         
   5 -10   3          0.15         -0.14         0.20 o                         
   6 -10   3         60.55         63.53         2.23 o                         
  -4  -9   3         11.13         11.28         1.05 o                         
  -3  -9   3        193.71        196.96         3.98 o                         
  -2  -9   3        171.84        188.97         3.77 o                         
  -1  -9   3          7.39          8.11         0.69 o                         
   0  -9   3        376.20        395.71         9.22 o                         
   1  -9   3        115.28        111.86         4.09 o                         
   2  -9   3          0.09          0.42         0.24 o                         
   3  -9   3        269.56        274.95         5.38 o                         
   4  -9   3        229.10        242.26         4.79 o                         
   5  -9   3         20.82         20.99         0.75 o                         
   6  -9   3          0.04          0.51         0.35 o                         
  -5  -8   3          1.78          1.47         0.30 o                         
  -4  -8   3          0.02          0.24         0.20 o                         
  -3  -8   3          3.65          5.65         0.63 o                         
  -2  -8   3          4.48          3.39         0.54 o                         
  -1  -8   3          0.34          0.05         0.27 o                         
   0  -8   3        270.58        269.17         6.39 o                         
   1  -8   3         33.41         29.30         1.08 o                         
   2  -8   3          7.41          7.16         0.55 o                         
   3  -8   3         12.69         13.54         1.05 o                         
   4  -8   3        113.03        120.36         3.16 o                         
   5  -8   3         50.69         56.18         1.39 o                         
   6  -8   3         60.99         62.04         1.68 o                         
  -5  -7   3         16.68         17.46         1.37 o                         
  -4  -7   3        539.06        517.26        11.88 o                         
  -3  -7   3         14.13         13.77         0.77 o                         
  -2  -7   3          0.39          0.76         0.30 o                         
  -1  -7   3          7.21         11.23         1.05 o                         
   0  -7   3         12.90         13.74         0.69 o                         
   1  -7   3        102.00         98.25         2.74 o                         
   2  -7   3        423.51        434.66        10.03 o                         
   3  -7   3         15.97         18.62         0.89 o                         
   4  -7   3        261.85        267.62         6.43 o                         
   5  -7   3         24.11         26.99         0.91 o                         
   6  -7   3          0.09          0.00         0.30 o                         
  -6  -6   3          0.50          0.28         0.28 o                         
  -5  -6   3          6.80          8.69         0.70 o                         
  -4  -6   3          9.67          7.57         0.64 o                         
  -3  -6   3          0.57          0.90         0.42 o                         
  -2  -6   3         15.26         14.77         0.69 o                         
  -1  -6   3         11.03         11.02         0.84 o                         
   0  -6   3        204.67        207.95         4.04 o                         
   1  -6   3        354.83        340.63         6.57 o                         
   2  -6   3       1155.29       1163.23        37.77 o                         
   3  -6   3          6.36          4.92         0.67 o                         
   4  -6   3         12.76         15.56         1.88 o                         
   5  -6   3        200.86        189.42         4.97 o                         
   6  -6   3         74.04         63.76         1.78 o                         
  -6  -5   3          8.06          6.25         0.44 o                         
  -5  -5   3         47.57         42.60         2.79 o                         
  -4  -5   3         66.16         55.02         2.58 o                         
  -3  -5   3        108.56        115.29         2.13 o                         
  -2  -5   3          0.16         -0.14         0.84 o                         
  -1  -5   3         85.41         76.67         2.79 o                         
   0  -5   3        637.92        590.76        18.32 o                         
   1  -5   3         10.58          8.15         1.46 o                         
   2  -5   3         63.98         51.65         2.51 o                         
   3  -5   3          1.77          1.86         0.70 o                         
   4  -5   3         99.20        114.32         2.96 o                         
   5  -5   3         43.20         39.36         1.33 o                         
   6  -5   3         18.64         17.65         0.79 o                         
   7  -5   3          0.00          0.00         0.56 o                         
  -6  -4   3          0.79          0.19         0.25 o                         
  -5  -4   3         12.13         12.63         0.73 o                         
  -4  -4   3         18.41         19.55         0.76 o                         
  -3  -4   3         34.38         29.01         0.99 o                         
  -2  -4   3        106.56         99.33         3.63 o                         
  -1  -4   3        153.95        166.80         5.60 o                         
   0  -4   3         14.73         10.74         0.49 o                         
   1  -4   3       4851.95       4748.52       151.25 o                         
   2  -4   3        485.42        507.11        16.77 o                         
   3  -4   3         62.97         62.33         1.78 o                         
   4  -4   3          7.84          9.63         1.32 o                         
   5  -4   3         23.29         25.68         1.08 o                         
   6  -4   3        213.59        217.39         5.19 o                         
  -6  -3   3         49.93         52.82         1.48 o                         
  -5  -3   3        102.13        102.81         2.71 o                         
  -4  -3   3        117.39         83.24         3.49 o                         
  -3  -3   3          2.39          2.37         0.39 o                         
  -2  -3   3        103.55        106.89         3.77 o                         
   0  -3   3        525.73        501.50        16.02 o                         
   1  -3   3         13.60         10.74         0.70 o                         
   2  -3   3       1830.52       1822.13        58.08 o                         
   3  -3   3        697.50        789.18        26.01 o                         
   4  -3   3         35.62         32.11         1.18 o                         
   5  -3   3         14.97         17.37         0.89 o                         
   6  -3   3          0.98          0.26         0.33 o                         
  -6  -2   3        357.94        359.67         8.33 o                         
  -5  -2   3        292.15        315.20         7.48 o                         
  -4  -2   3         94.63         96.04         2.07 o                         
  -3  -2   3        261.78        259.92         8.69 o                         
  -2  -2   3        160.50        144.16         4.90 o                         
  -1  -2   3       3160.85       3219.48        72.07 o                         
   0  -2   3       7682.77       8128.06       182.20 o                         
   1  -2   3      17817.24      20698.95       463.55 o                         
   2  -2   3        210.76        217.79         7.57 o                         
   3  -2   3         23.72         25.25         1.95 o                         
   4  -2   3        144.56        138.51         3.09 o                         
   5  -2   3          3.63          2.44         0.51 o                         
   6  -2   3         40.37         40.16         1.46 o                         
  -6  -1   3        120.72        130.17         3.21 o                         
  -5  -1   3        175.63        188.83         4.60 o                         
  -4  -1   3          3.09          3.01         0.67 o                         
  -3  -1   3          0.99          1.39         0.33 o                         
  -2  -1   3         18.20         23.85         0.98 o                         
  -1  -1   3       1110.94       1071.60        32.35 o                         
   0  -1   3       4721.27       4612.70       103.80 o                         
   1  -1   3       1776.18       1483.75       160.52 o                         
   2  -1   3        812.75        695.72        67.32 o                         
   3  -1   3         34.43         34.04         2.09 o                         
   4  -1   3        488.53        500.30         9.42 o                         
   5  -1   3        250.88        259.21         5.09 o                         
   6  -1   3          6.82          5.67         0.57 o                         
  -6   0   3         10.33         10.89         0.84 o                         
  -5   0   3        111.27        108.88         2.34 o                         
  -4   0   3         75.96         78.28         1.77 o                         
  -3   0   3        154.28        153.41         3.12 o                         
  -2   0   3        173.97        166.57         3.96 o                         
  -1   0   3         15.71         14.37         0.49 o                         
   0   0   3       2782.96       2637.49        59.62 o                         
   1   0   3       2206.66       1771.77        91.52 o                         
   2   0   3       1040.89        990.21        22.60 o                         
   3   0   3        119.04        116.81         4.61 o                         
   4   0   3        106.09        111.35         2.39 o                         
   5   0   3          7.06          9.42         0.63 o                         
   6   0   3          3.96          3.95         0.65 o                         
  -6   1   3          2.25          1.81         0.56 o                         
  -5   1   3        589.82        593.25        11.10 o                         
  -4   1   3        578.57        601.51        14.28 o                         
  -3   1   3        976.96        974.74        22.09 o                         
  -2   1   3         75.15         79.27         2.07 o                         
  -1   1   3        122.05        109.60         2.77 o                         
   0   1   3        615.37        491.37        32.30 o                         
   1   1   3         19.87         18.00         0.69 o                         
   2   1   3         22.54         19.11         3.21 o                         
   3   1   3         27.19         34.29         0.98 o                         
   4   1   3        426.49        450.34         7.37 o                         
   5   1   3        169.91        186.24         3.25 o                         
   6   1   3         78.65         71.15         1.56 o                         
  -5   2   3          4.22          4.14         0.48 o                         
  -4   2   3        383.55        405.09         9.38 o                         
  -3   2   3       2296.12       2472.64        55.51 o                         
  -2   2   3         77.89         81.01         1.75 o                         
  -1   2   3        142.49        127.83         4.41 o                         
   0   2   3        768.47        679.89        21.75 o                         
   1   2   3         10.45         13.04         0.59 o                         
   2   2   3       1181.23       1181.76        37.91 o                         
   3   2   3        133.84        131.62         2.17 o                         
   4   2   3          3.32          4.85         0.49 o                         
   5   2   3         22.32         25.02         0.75 o                         
   6   2   3         26.90         29.45         0.99 o                         
  -6   3   3         49.13         50.09         2.37 o                         
  -5   3   3        104.64        104.58         3.91 o                         
  -4   3   3          3.82          1.46         1.05 o                         
  -3   3   3        611.57        679.21        21.88 o                         
  -2   3   3         12.34         12.88         0.55 o                         
  -1   3   3          6.15          4.75         0.63 o                         
   0   3   3        285.11        261.90         6.89 o                         
   1   3   3         79.86         80.52         2.17 o                         
   2   3   3        440.87        428.14        10.05 o                         
   3   3   3        141.39        142.96         2.53 o                         
   4   3   3         14.81         12.60         0.64 o                         
   5   3   3         57.87         58.96         1.45 o                         
   6   3   3         38.70         38.20         1.13 o                         
  -6   4   3         99.75         86.42         3.35 o                         
  -5   4   3          2.81          4.74         0.84 o                         
  -4   4   3         67.88         66.64         1.97 o                         
  -2   4   3         43.62         47.45         1.27 o                         
  -1   4   3          0.00          0.56         0.49 o                         
   0   4   3       1347.65       1307.36        50.05 o                         
   1   4   3         21.84         18.90         0.93 o                         
   2   4   3         28.69         31.83         0.79 o                         
   3   4   3         86.53         84.50         1.62 o                         
   4   4   3          5.48          5.82         0.52 o                         
   5   4   3          6.58          5.11         0.64 o                         
   6   4   3          0.84          0.42         0.30 o                         
  -6   5   3         16.68         18.83         1.39 o                         
  -5   5   3          1.06          0.70         0.70 o                         
  -4   5   3         13.91         13.75         1.74 o                         
  -3   5   3          4.29          3.40         1.19 o                         
  -2   5   3         85.12         82.29         2.37 o                         
  -1   5   3       1391.27       1396.01        38.00 o                         
   0   5   3        474.89        492.37        11.45 o                         
   1   5   3        106.46         95.25         3.14 o                         
   2   5   3        404.63        377.22         8.35 o                         
   3   5   3        264.59        233.52         4.58 o                         
   4   5   3         11.00          8.71         0.59 o                         
   5   5   3         19.13         17.13         0.92 o                         
  -6   6   3          3.98          1.67         0.56 o                         
  -5   6   3         24.11         24.21         1.12 o                         
  -4   6   3         42.49         46.74         2.09 o                         
  -3   6   3         16.57         13.45         0.77 o                         
  -2   6   3          2.02          1.74         0.49 o                         
  -1   6   3          5.28          7.66         0.63 o                         
   0   6   3        561.46        597.22        19.73 o                         
   1   6   3         23.50         16.66         0.83 o                         
   2   6   3        295.57        298.40         5.77 o                         
   3   6   3          0.22          0.15         0.29 o                         
   4   6   3         75.37         72.87         1.69 o                         
   5   6   3          8.63          5.31         0.44 o                         
  -5   7   3          4.68          5.96         0.64 o                         
  -4   7   3          3.73          5.01         0.84 o                         
  -3   7   3         55.11         61.15         2.30 o                         
  -2   7   3        145.44        142.77         3.56 o                         
  -1   7   3         40.31         38.94         1.22 o                         
   0   7   3        268.71        265.59         6.24 o                         
   1   7   3        225.22        212.19         5.10 o                         
   2   7   3        452.78        452.82         7.41 o                         
   3   7   3         80.02         92.95         1.78 o                         
   4   7   3          2.39          2.50         0.34 o                         
   5   7   3         23.90         26.94         0.83 o                         
  -6   8   3         15.90         18.27         1.26 o                         
  -5   8   3          0.33          0.62         0.56 o                         
  -4   8   3        100.24        102.65         2.81 o                         
  -3   8   3        307.68        328.71         7.78 o                         
  -2   8   3         91.03         88.26         2.42 o                         
  -1   8   3        229.97        247.18         4.82 o                         
   0   8   3        206.14        200.60         4.85 o                         
   1   8   3        463.97        463.75        14.68 o                         
   2   8   3         15.33         16.47         0.75 o                         
   3   8   3         40.05         42.13         1.81 o                         
   4   8   3         18.18         16.27         0.69 o                         
  -6   9   3         31.68         33.34         1.53 o                         
  -5   9   3          7.85          7.81         0.84 o                         
  -4   9   3          0.14         -0.07         0.30 o                         
  -3   9   3         56.31         62.69         2.08 o                         
  -2   9   3         32.45         29.53         1.33 o                         
  -1   9   3          7.37          6.36         0.57 o                         
   0   9   3          2.13          1.72         0.54 o                         
   1   9   3        195.29        202.02         4.89 o                         
   2   9   3          0.59          2.93         0.84 o                         
   3   9   3        209.69        217.05         4.20 o                         
   4   9   3        131.41        111.16        13.91 o                         
  -5  10   3          8.59          9.06         0.84 o                         
  -4  10   3        436.72        497.15        16.29 o                         
  -3  10   3         71.39         66.16         2.79 o                         
  -2  10   3        200.85        168.94         5.87 o                         
  -1  10   3          6.88          5.93         0.69 o                         
   0  10   3          0.68          0.21         0.29 o                         
   1  10   3         14.07         15.34         0.64 o                         
   2  10   3         34.50         34.51         0.91 o                         
   3  10   3          4.93          6.83         0.49 o                         
  -5  11   3          6.83          6.83         0.70 o                         
  -4  11   3         77.58         81.93         3.07 o                         
  -3  11   3         29.15         39.47         2.37 o                         
  -2  11   3         14.75         14.81         0.83 o                         
  -1  11   3         38.71         28.95         1.09 o                         
   0  11   3         60.97         64.44         1.68 o                         
   1  11   3          7.02          5.29         0.75 o                         
   2  11   3         12.56         14.25         0.52 o                         
   3  11   3         55.21         54.97         1.38 o                         
  -5  12   3         36.86         44.52         1.67 o                         
  -4  12   3         28.39         23.66         0.89 o                         
  -3  12   3         17.26         19.46         0.84 o                         
  -2  12   3         14.46         12.83         0.98 o                         
  -1  12   3          1.29          0.76         0.33 o                         
   0  12   3         13.53         12.48         0.59 o                         
   1  12   3         26.43         26.38         0.72 o                         
   2  12   3         11.47         14.22         0.70 o                         
  -4  13   3          5.15          9.76         0.70 o                         
  -3  13   3         11.04         10.46         0.84 o                         
  -2  13   3          2.38          2.09         0.56 o                         
  -1  13   3         55.10         51.92         2.09 o                         
   0  13   3         33.44         40.33         1.09 o                         
  -2  14   3          0.03          0.14         0.28 o                         
   0 -14   4         74.99         76.96         2.65 o                         
   1 -14   4          4.89          2.23         0.42 o                         
   2 -14   4          9.37          8.78         0.56 o                         
   3 -14   4          4.17          5.72         0.56 o                         
  -1 -13   4          0.98          1.12         0.42 o                         
   0 -13   4          0.11          0.28         0.28 o                         
   1 -13   4          2.52          3.44         0.46 o                         
   2 -13   4          5.12          5.83         0.56 o                         
   3 -13   4          3.26          2.86         0.63 o                         
   4 -13   4          9.38          9.14         0.49 o                         
  -2 -12   4         13.63         14.50         0.84 o                         
  -1 -12   4        118.11        108.68         3.91 o                         
   0 -12   4          9.56         11.64         0.67 o                         
   1 -12   4         39.01         37.12         1.23 o                         
   2 -12   4          9.44          9.40         0.53 o                         
   3 -12   4          2.86          3.14         0.37 o                         
   4 -12   4          0.76          0.92         0.21 o                         
   5 -12   4        106.56        105.55         3.50 o                         
  -3 -11   4         26.37         26.08         1.26 o                         
  -2 -11   4        152.81        154.45         5.31 o                         
  -1 -11   4        107.55        109.92         6.98 o                         
   0 -11   4        419.00        433.28        18.32 o                         
   1 -11   4         81.19         81.48         2.00 o                         
   2 -11   4          9.16          9.84         0.61 o                         
   3 -11   4         54.10         51.75         1.36 o                         
   4 -11   4         14.67         13.91         0.59 o                         
   5 -11   4         17.86         21.91         0.79 o                         
  -4 -10   4         27.16         23.44         0.98 o                         
  -3 -10   4          0.02         -0.05         0.31 o                         
  -2 -10   4          0.18          0.46         0.70 o                         
  -1 -10   4         10.74         11.04         0.79 o                         
   0 -10   4        123.71        131.22         3.36 o                         
   1 -10   4          0.13          0.19         0.63 o                         
   2 -10   4          2.65          2.51         0.44 o                         
   3 -10   4         34.58         37.90         1.07 o                         
   4 -10   4        115.06        107.26         4.33 o                         
   5 -10   4          7.90          8.02         0.61 o                         
   6 -10   4         31.31         32.23         1.26 o                         
  -4  -9   4         95.89         82.35         1.69 o                         
  -3  -9   4        154.99        154.70         3.12 o                         
  -2  -9   4          7.32          7.27         0.56 o                         
  -1  -9   4         23.03         27.40         1.08 o                         
   0  -9   4        409.37        434.19        11.09 o                         
   1  -9   4        162.20        161.26         3.80 o                         
   2  -9   4          1.93          3.36         0.48 o                         
   3  -9   4        204.98        218.67         5.45 o                         
   4  -9   4         91.50         97.01         2.15 o                         
   5  -9   4          5.79          5.06         0.48 o                         
   6  -9   4          0.77          0.33         0.23 o                         
  -5  -8   4         43.08         35.66         0.99 o                         
  -4  -8   4          3.79          4.94         0.39 o                         
  -3  -8   4          2.05          1.42         0.29 o                         
  -2  -8   4          1.98          2.45         0.45 o                         
  -1  -8   4         24.68         24.84         0.99 o                         
   0  -8   4        891.14        933.36        21.17 o                         
   1  -8   4          3.89          2.56         0.51 o                         
   2  -8   4        418.91        440.33         9.81 o                         
   3  -8   4        326.45        361.71         6.93 o                         
   4  -8   4          3.36          2.89         0.47 o                         
   5  -8   4         13.57         13.78         0.77 o                         
   6  -8   4         14.79         12.27         0.59 o                         
  -5  -7   4          9.63         12.70         0.59 o                         
  -4  -7   4         69.16         67.38         1.92 o                         
  -3  -7   4         17.81         15.85         0.83 o                         
  -2  -7   4         23.19         29.53         0.94 o                         
  -1  -7   4          0.26          0.67         0.37 o                         
   0  -7   4        218.04        227.36         5.44 o                         
   1  -7   4        173.92        175.52         4.25 o                         
   2  -7   4         25.16         23.67         1.46 o                         
   3  -7   4          0.09          0.21         0.30 o                         
   4  -7   4         36.59         34.92         1.11 o                         
   5  -7   4         35.63         33.83         1.18 o                         
   6  -7   4          5.46          2.96         0.44 o                         
  -6  -6   4          2.29          2.63         0.56 o                         
  -5  -6   4         12.92         13.91         0.77 o                         
  -4  -6   4          0.08          0.35         0.35 o                         
  -3  -6   4         71.60         69.00         1.61 o                         
  -2  -6   4          3.43          3.40         0.64 o                         
  -1  -6   4        800.02        834.34        26.75 o                         
   0  -6   4         22.03         21.96         1.46 o                         
   1  -6   4          7.40          9.07         0.98 o                         
   2  -6   4         61.67         63.88         3.07 o                         
   3  -6   4        305.07        313.51         7.38 o                         
   4  -6   4          0.63          0.46         0.29 o                         
   5  -6   4         10.12         10.63         1.05 o                         
   6  -6   4         16.17         13.75         0.73 o                         
  -6  -5   4         11.95         15.30         0.64 o                         
  -5  -5   4         13.84         14.92         0.80 o                         
  -4  -5   4          1.86          2.09         0.70 o                         
  -3  -5   4         88.27         97.40         2.15 o                         
  -2  -5   4        373.20        432.54         8.16 o                         
  -1  -5   4         49.29         47.87         1.95 o                         
   0  -5   4        119.75        113.63         2.82 o                         
   1  -5   4        885.64        866.98        18.36 o                         
   2  -5   4        236.28        263.60         9.39 o                         
   3  -5   4          8.70          7.84         0.91 o                         
   4  -5   4         26.73         28.04         1.08 o                         
   5  -5   4         11.77         10.53         0.69 o                         
   6  -5   4          0.36          0.82         0.91 o                         
  -6  -4   4         13.85         14.39         0.64 o                         
  -5  -4   4          0.02         -0.23         0.23 o                         
  -4  -4   4         66.56         73.82         2.07 o                         
  -3  -4   4         65.13         80.31         1.80 o                         
  -2  -4   4         30.17         29.29         1.39 o                         
  -1  -4   4       1192.58       1171.63        37.24 o                         
   0  -4   4         76.10         81.78         2.07 o                         
   1  -4   4          4.60          4.32         0.50 o                         
   2  -4   4        195.46        207.60         7.42 o                         
   3  -4   4        102.44        108.31         2.77 o                         
   4  -4   4          8.31          8.78         0.98 o                         
   5  -4   4         18.36         18.90         0.89 o                         
   6  -4   4         25.49         26.46         0.93 o                         
  -6  -3   4         28.37         27.11         0.93 o                         
  -5  -3   4         52.14         59.58         1.88 o                         
  -4  -3   4          1.19          2.27         0.41 o                         
  -3  -3   4        136.80        135.00         3.33 o                         
  -2  -3   4         50.62         53.73         2.09 o                         
  -1  -3   4        183.09        169.56         4.31 o                         
   0  -3   4         71.59         70.39         1.83 o                         
   1  -3   4          0.18          0.20         0.33 o                         
   2  -3   4        325.62        315.40        10.81 o                         
   3  -3   4        277.21        246.71         5.85 o                         
   4  -3   4         53.02         57.01         1.72 o                         
   5  -3   4          4.03          5.14         0.59 o                         
   6  -3   4         36.14         35.91         1.39 o                         
  -6  -2   4         57.25         59.81         1.63 o                         
  -5  -2   4        949.22       1018.55        23.07 o                         
  -4  -2   4        107.40        102.30         2.23 o                         
  -3  -2   4         23.04         21.59         0.90 o                         
  -2  -2   4         73.42         77.36         1.97 o                         
  -1  -2   4         59.32         59.00         1.48 o                         
   0  -2   4       1325.66       1222.40        27.53 o                         
   1  -2   4       1176.55       1041.14        23.64 o                         
   2  -2   4        208.75        201.64        10.57 o                         
   3  -2   4        277.03        269.98         5.38 o                         
   4  -2   4         10.17          9.47         0.64 o                         
   5  -2   4          4.87          5.72         0.56 o                         
   6  -2   4          0.59          0.91         0.84 o                         
  -6  -1   4          4.36          3.28         0.63 o                         
  -5  -1   4        188.36        190.93         4.70 o                         
  -4  -1   4         18.41         18.78         0.72 o                         
  -3  -1   4         37.79         40.85         1.60 o                         
  -2  -1   4         26.13         28.07         0.72 o                         
  -1  -1   4       2086.59       1903.46        42.63 o                         
   0  -1   4       9582.60       9934.69       223.16 o                         
   1  -1   4          4.56          7.47         0.49 o                         
   2  -1   4        227.00        238.85        10.23 o                         
   3  -1   4        904.55        888.46        16.54 o                         
   4  -1   4         33.39         28.68         0.95 o                         
   5  -1   4         18.11         18.25         1.51 o                         
   6  -1   4          2.89          2.94         0.37 o                         
  -6   0   4         33.50         32.72         1.19 o                         
  -5   0   4       1048.41       1114.41        20.57 o                         
  -4   0   4          9.95          5.86         0.54 o                         
  -3   0   4         14.72         17.17         1.32 o                         
  -2   0   4        973.62        959.64        19.60 o                         
  -1   0   4        287.42        263.40         6.17 o                         
   0   0   4        363.70        310.21         7.19 o                         
   1   0   4       2342.94       2255.96        50.75 o                         
   2   0   4         60.70         65.48         2.79 o                         
   3   0   4          3.55          4.79         0.55 o                         
   4   0   4        268.94        254.35         6.33 o                         
   5   0   4        317.04        342.47         6.61 o                         
   6   0   4          5.98          5.63         0.55 o                         
  -6   1   4          7.74          8.23         0.84 o                         
  -5   1   4        126.66        128.04         2.66 o                         
  -4   1   4          0.69         -0.03         0.34 o                         
  -3   1   4        186.47        185.38         6.09 o                         
  -2   1   4         13.12         15.96         0.59 o                         
  -1   1   4        273.21        233.93         5.52 o                         
   0   1   4         69.88         61.69         1.68 o                         
   1   1   4       1639.19       1640.86        52.27 o                         
   2   1   4         12.27          9.63         0.90 o                         
   3   1   4          3.15          1.89         0.37 o                         
   4   1   4        295.97        316.28         5.29 o                         
   5   1   4         32.89         37.86         1.07 o                         
   6   1   4          3.76          3.90         0.46 o                         
  -6   2   4        170.03        147.45         5.94 o                         
  -5   2   4        110.65        112.38         2.91 o                         
  -4   2   4          0.02          0.00         0.30 o                         
  -3   2   4         30.21         29.16         1.39 o                         
  -2   2   4        410.03        444.58         8.40 o                         
  -1   2   4        165.31        148.48         3.66 o                         
   0   2   4         76.68         75.11         2.02 o                         
   1   2   4        365.26        328.10         7.76 o                         
   2   2   4          1.78          3.51         0.98 o                         
   3   2   4         59.04         58.16         1.22 o                         
   4   2   4          0.04          0.27         0.27 o                         
   5   2   4         94.78        102.82         2.23 o                         
   6   2   4          1.87          1.86         0.84 o                         
  -6   3   4         22.41         17.01         1.39 o                         
  -5   3   4         82.57         80.35         5.65 o                         
  -4   3   4         77.17         75.06         3.07 o                         
  -2   3   4        350.20        338.73         6.54 o                         
  -1   3   4         31.80         30.77         1.53 o                         
   0   3   4       1647.62       1453.59       120.88 o                         
   1   3   4        583.51        602.48        13.93 o                         
   2   3   4         45.06         52.19         2.51 o                         
   3   3   4          0.90          1.36         0.24 o                         
   4   3   4        261.11        284.91         4.83 o                         
   5   3   4          2.18          1.36         0.60 o                         
   6   3   4          1.10          2.12         0.35 o                         
  -6   4   4        230.48        210.31         7.28 o                         
  -5   4   4         47.54         42.27         2.51 o                         
  -4   4   4         75.11         77.30         4.19 o                         
  -3   4   4        129.34        146.31         5.17 o                         
  -2   4   4       1058.37       1046.20        23.79 o                         
  -1   4   4        738.19        721.14        13.48 o                         
   0   4   4        473.51        473.66        11.06 o                         
   1   4   4         23.13         16.58         1.11 o                         
   2   4   4          0.13          0.17         0.27 o                         
   3   4   4          5.11          8.61         0.60 o                         
   4   4   4          0.87          0.60         0.33 o                         
   5   4   4          3.27          3.03         0.42 o                         
   6   4   4         21.66         28.88         1.26 o                         
  -6   5   4         86.45         80.54         3.21 o                         
  -5   5   4         78.70         73.13         3.07 o                         
  -4   5   4         25.51         24.10         2.51 o                         
  -3   5   4          5.43          3.99         0.77 o                         
  -2   5   4        109.09        101.61         2.78 o                         
  -1   5   4        234.55        236.10         5.74 o                         
   0   5   4       1355.42       1361.78        43.83 o                         
   1   5   4        238.04        221.21         9.66 o                         
   2   5   4         29.61         29.81         0.94 o                         
   3   5   4         85.46         93.63         2.09 o                         
   4   5   4         99.04        100.82         2.20 o                         
   5   5   4         13.78         13.70         0.45 o                         
  -6   6   4         23.05         20.50         1.39 o                         
  -5   6   4        105.32         99.39         2.71 o                         
  -4   6   4         10.58         10.20         1.53 o                         
  -3   6   4         61.41         58.90         1.78 o                         
  -2   6   4        204.12        205.20         4.95 o                         
  -1   6   4         38.74         46.38         1.66 o                         
   0   6   4          0.67          0.82         0.83 o                         
   1   6   4          1.00          1.89         0.57 o                         
   2   6   4          2.34          3.30         0.45 o                         
   3   6   4        693.12        714.26        13.32 o                         
   4   6   4        105.44         97.65         2.12 o                         
   5   6   4          0.56          2.49         0.39 o                         
  -6   7   4          3.37          2.93         0.84 o                         
  -5   7   4        315.76        318.38         7.53 o                         
  -4   7   4       1676.20       1741.16        39.22 o                         
  -3   7   4        617.43        638.01        14.69 o                         
  -2   7   4         50.71         50.00         3.34 o                         
  -1   7   4         19.10         20.92         0.72 o                         
   0   7   4        170.28        163.59         4.33 o                         
   1   7   4        323.08        286.22         8.62 o                         
   2   7   4          5.40          5.00         0.50 o                         
   3   7   4        398.63        426.64         7.02 o                         
   4   7   4         17.04         19.23         0.61 o                         
   5   7   4          0.05         -0.21         0.21 o                         
  -5   8   4          3.87          5.22         0.64 o                         
  -4   8   4        243.32        252.45         6.58 o                         
  -3   8   4        210.35        215.55         6.50 o                         
  -2   8   4          4.69          5.41         0.72 o                         
  -1   8   4          5.55          4.32         0.70 o                         
   0   8   4         22.08         16.58         0.91 o                         
   1   8   4        519.10        525.21        12.08 o                         
   2   8   4        167.49        177.41         3.58 o                         
   3   8   4        111.02        112.19         2.34 o                         
   4   8   4         14.37         16.42         0.64 o                         
  -5   9   4         17.98         19.59         1.12 o                         
  -4   9   4          6.75          8.55         1.46 o                         
  -3   9   4         13.55         12.00         0.79 o                         
  -2   9   4          0.89          0.42         0.42 o                         
  -1   9   4        111.54         99.73         2.17 o                         
   0   9   4         28.24         22.46         0.78 o                         
   1   9   4        208.22        220.63         5.67 o                         
   2   9   4          2.87          1.57         0.33 o                         
   3   9   4          3.06          3.48         0.37 o                         
   4   9   4          2.78          3.72         0.77 o                         
  -5  10   4          7.73          6.41         0.84 o                         
  -4  10   4         12.01         11.71         0.98 o                         
  -3  10   4         48.24         44.23         2.09 o                         
  -2  10   4         45.66         39.34         1.95 o                         
  -1  10   4         42.87         33.71         0.99 o                         
   0  10   4         14.54         13.14         0.59 o                         
   1  10   4         15.61         17.72         0.69 o                         
   2  10   4          0.65          0.78         0.20 o                         
   3  10   4          0.72          1.67         0.42 o                         
  -5  11   4         10.50         10.60         0.84 o                         
  -4  11   4         40.26         43.81         1.81 o                         
  -3  11   4          0.54          0.00         0.42 o                         
  -2  11   4         47.21         44.51         2.09 o                         
  -1  11   4         83.21         79.30         5.37 o                         
   0  11   4          0.01          0.16         0.27 o                         
   1  11   4         45.00         48.89         1.13 o                         
   2  11   4         34.04         40.05         0.91 o                         
  -4  12   4         28.45         32.50         1.39 o                         
  -3  12   4         65.97         66.24         1.87 o                         
  -2  12   4         28.32         25.94         1.26 o                         
  -1  12   4          0.46          0.84         0.28 o                         
   0  12   4          1.07          2.46         0.39 o                         
   1  12   4          0.03         -0.10         0.20 o                         
  -4  13   4          9.43          9.90         0.56 o                         
  -2  13   4          7.19          6.69         0.56 o                         
  -1  13   4         22.76         19.81         0.98 o                         
   0  13   4          0.09          0.00         0.28 o                         
   0 -14   5          0.28         -0.14         0.28 o                         
   1 -14   5          1.82          2.09         0.42 o                         
   2 -14   5          0.66          0.28         0.28 o                         
  -1 -13   5         60.00         58.35         2.23 o                         
   0 -13   5         36.47         35.02         1.53 o                         
   1 -13   5         27.01         28.30         0.97 o                         
   2 -13   5          6.26          6.61         0.49 o                         
   3 -13   5         11.47         12.16         0.64 o                         
   4 -13   5          0.56          0.84         0.28 o                         
  -1 -12   5         10.04         12.13         0.84 o                         
   0 -12   5         81.74         81.55         2.22 o                         
   1 -12   5          2.02          2.56         0.44 o                         
   2 -12   5         67.52         67.44         1.56 o                         
   3 -12   5         13.15         13.97         0.55 o                         
   4 -12   5         18.86         19.82         0.59 o                         
  -3 -11   5          5.45          5.30         0.70 o                         
  -2 -11   5         28.73         26.36         1.26 o                         
  -1 -11   5          6.34          7.39         0.67 o                         
   0 -11   5         24.03         23.04         0.93 o                         
   1 -11   5         10.77         10.11         0.84 o                         
   2 -11   5         38.35         38.74         1.09 o                         
   3 -11   5         40.77         42.70         1.12 o                         
   4 -11   5         25.89         24.86         0.78 o                         
   5 -11   5         20.30         21.06         0.98 o                         
  -3 -10   5         38.50         39.79         0.99 o                         
  -1 -10   5         11.06          9.61         0.77 o                         
   0 -10   5        371.03        369.76         8.68 o                         
   1 -10   5        218.06        224.46         8.04 o                         
   2 -10   5        267.25        281.84         6.40 o                         
   3 -10   5         65.50         68.33         3.27 o                         
   4 -10   5         47.78         44.35         1.15 o                         
   5 -10   5         12.01         12.63         0.59 o                         
  -4  -9   5          5.24          5.92         0.56 o                         
  -3  -9   5         18.47         18.40         0.67 o                         
  -2  -9   5         19.08         19.14         1.11 o                         
  -1  -9   5         96.63        111.44         2.96 o                         
   0  -9   5         79.59         82.45         2.32 o                         
   1  -9   5         24.47         25.12         0.99 o                         
   2  -9   5        492.87        529.71        10.01 o                         
   3  -9   5         78.56         79.82         1.83 o                         
   4  -9   5         14.38         13.81         0.79 o                         
   5  -9   5          3.15          2.95         0.39 o                         
   6  -9   5          8.73          9.07         0.49 o                         
  -5  -8   5          0.58          0.42         0.28 o                         
  -4  -8   5          1.10          0.64         0.23 o                         
  -3  -8   5        135.38        131.90         2.71 o                         
  -2  -8   5          3.88          3.88         0.60 o                         
  -1  -8   5         33.86         33.80         1.27 o                         
   0  -8   5          7.98          7.39         0.59 o                         
   1  -8   5        102.72        101.83         2.67 o                         
   2  -8   5        325.29        333.05         6.42 o                         
   3  -8   5        241.10        252.14         7.28 o                         
   4  -8   5          1.39          1.17         0.28 o                         
   5  -8   5          0.18          0.28         0.23 o                         
   6  -8   5         21.41         18.65         0.73 o                         
  -5  -7   5          3.31          3.08         0.36 o                         
  -4  -7   5          4.82          2.27         0.44 o                         
  -3  -7   5         43.61         38.14         0.93 o                         
  -2  -7   5         36.80         42.15         1.16 o                         
  -1  -7   5        241.34        263.52         7.54 o                         
   0  -7   5          2.02          3.07         0.70 o                         
   1  -7   5        276.40        269.44         6.39 o                         
   2  -7   5        124.25        124.69         2.58 o                         
   3  -7   5        612.32        651.72        18.21 o                         
   4  -7   5         97.86         95.48         2.12 o                         
   5  -7   5        141.81        142.45         3.61 o                         
   6  -7   5          4.88          6.24         0.49 o                         
  -6  -6   5          0.11          0.37         0.12 o                         
  -5  -6   5        100.54         97.31         2.47 o                         
  -4  -6   5          0.65          0.72         0.35 o                         
  -3  -6   5          4.12          1.07         0.29 o                         
  -2  -6   5         67.79         73.14         1.45 o                         
  -1  -6   5         10.62         14.94         0.77 o                         
   0  -6   5          0.24          0.14         0.28 o                         
   1  -6   5        353.94        331.92         6.92 o                         
   2  -6   5          0.20          0.72         0.37 o                         
   3  -6   5          0.47          0.45         0.29 o                         
   4  -6   5         18.51         14.10         0.69 o                         
   5  -6   5         33.98         43.46         1.38 o                         
   6  -6   5         71.07         63.11         1.68 o                         
  -6  -5   5          8.80          9.09         0.84 o                         
  -5  -5   5         15.73         16.18         0.77 o                         
  -4  -5   5         75.55         76.43         2.65 o                         
  -3  -5   5         87.98         93.49         2.12 o                         
  -2  -5   5         87.82        106.28         3.73 o                         
  -1  -5   5        135.18        136.98         4.75 o                         
   0  -5   5        107.88        106.69         2.26 o                         
   1  -5   5        352.58        339.36         9.34 o                         
   2  -5   5        719.11        727.37        16.49 o                         
   3  -5   5         53.95         53.58         1.34 o                         
   4  -5   5         18.54         15.09         0.83 o                         
   5  -5   5         23.88         26.70         1.26 o                         
   6  -5   5          5.71          4.36         0.44 o                         
  -6  -4   5         46.61         50.24         1.38 o                         
  -5  -4   5         73.63         83.62         2.26 o                         
  -4  -4   5          1.53          1.78         0.44 o                         
  -3  -4   5          0.67          0.99         0.26 o                         
  -2  -4   5         79.30         86.84         2.52 o                         
  -1  -4   5        150.50        168.39         5.73 o                         
   0  -4   5        626.83        602.39        14.07 o                         
   1  -4   5          8.41         10.38         1.39 o                         
   2  -4   5        759.58        746.23        17.16 o                         
   3  -4   5         56.04         56.15         1.37 o                         
   4  -4   5         71.41         75.72         2.12 o                         
   5  -4   5         17.32         17.78         0.89 o                         
   6  -4   5          0.52          0.63         0.30 o                         
  -6  -3   5         90.49         89.66         2.27 o                         
  -5  -3   5         53.89         60.79         1.72 o                         
  -4  -3   5          2.05          2.43         0.49 o                         
  -3  -3   5        158.94        155.65         3.12 o                         
  -2  -3   5        311.77        311.87        10.24 o                         
  -1  -3   5        255.86        252.18         8.23 o                         
   0  -3   5        204.00        175.83         3.45 o                         
   1  -3   5          2.41          3.73         0.47 o                         
   2  -3   5       2016.80       1968.38        79.85 o                         
   3  -3   5        287.19        295.19         6.94 o                         
   4  -3   5          9.08          9.30         0.73 o                         
   5  -3   5         51.73         54.35         1.68 o                         
   6  -3   5          2.68          4.34         0.63 o                         
  -6  -2   5        224.22        241.05         5.69 o                         
  -5  -2   5       1074.27       1154.18        21.31 o                         
  -4  -2   5        115.30        119.08         3.25 o                         
  -3  -2   5         26.25         26.35         0.83 o                         
  -2  -2   5         19.74         15.45         0.56 o                         
  -1  -2   5       2161.13       2033.28        37.15 o                         
   0  -2   5       1492.16       1398.32        31.48 o                         
   1  -2   5        902.84        900.42        28.94 o                         
   2  -2   5        436.58        461.50        15.48 o                         
   3  -2   5          0.19          0.55         0.39 o                         
   4  -2   5        294.05        300.74         5.85 o                         
   5  -2   5         10.48         12.45         0.69 o                         
   6  -2   5          5.53          7.24         1.25 o                         
  -6  -1   5         36.61         37.35         1.13 o                         
  -5  -1   5         23.12         24.06         0.88 o                         
  -4  -1   5          4.08          5.04         0.56 o                         
  -3  -1   5          2.17          1.90         0.49 o                         
  -2  -1   5         19.14         21.16         0.69 o                         
  -1  -1   5        421.59        410.11         7.71 o                         
   0  -1   5        243.72        245.81         5.86 o                         
   2  -1   5        961.73       1013.71        32.72 o                         
   3  -1   5        183.15        185.04         4.50 o                         
   4  -1   5         11.60         11.44         1.51 o                         
   5  -1   5        330.59        355.27         6.80 o                         
   6  -1   5          6.92          6.92         0.45 o                         
  -6   0   5          0.36          1.12         0.33 o                         
  -5   0   5         10.38         10.55         0.70 o                         
  -4   0   5        103.00        100.06         2.15 o                         
  -2   0   5          9.61          8.02         0.47 o                         
  -1   0   5         19.16         19.11         0.79 o                         
   0   0   5         31.67         26.80         0.99 o                         
   1   0   5         22.57         28.61         1.19 o                         
   2   0   5         54.08         48.29         2.37 o                         
   3   0   5         37.96         41.15         1.12 o                         
   4   0   5        169.35        178.25         3.60 o                         
   5   0   5        132.52        137.52         2.90 o                         
   6   0   5          7.28          5.95         0.44 o                         
  -6   1   5          1.55          0.85         0.39 o                         
  -5   1   5          7.70          7.09         0.63 o                         
  -4   1   5         70.35         87.86         1.96 o                         
  -3   1   5        248.41        232.24         8.27 o                         
  -2   1   5       3985.37       4079.27        74.80 o                         
  -1   1   5        156.43        143.00         3.56 o                         
   0   1   5        301.39        284.36         6.81 o                         
   1   1   5         83.30         82.72         2.32 o                         
   2   1   5         11.58          6.28         1.26 o                         
   3   1   5        390.68        377.80         6.21 o                         
   4   1   5        123.03        124.84         4.48 o                         
   5   1   5          2.09          1.81         0.30 o                         
   6   1   5         43.26         41.04         1.18 o                         
  -6   2   5         53.75         53.38         1.57 o                         
  -5   2   5         34.27         32.18         1.46 o                         
  -4   2   5         11.64          9.78         0.69 o                         
  -3   2   5         42.17         49.51         1.70 o                         
  -2   2   5          9.78          8.42         0.53 o                         
  -1   2   5          5.91          6.75         0.64 o                         
   0   2   5          8.86         15.03         1.74 o                         
   1   2   5         88.96         90.66         2.62 o                         
   2   2   5        427.64        424.24         8.08 o                         
   3   2   5         57.13         63.32         1.31 o                         
   4   2   5        156.18        162.17         2.88 o                         
   5   2   5          2.53          4.12         0.80 o                         
   6   2   5         28.78         30.13         1.26 o                         
  -6   3   5         42.43         38.92         1.95 o                         
  -5   3   5          1.02          0.90         0.33 o                         
  -4   3   5        173.53        175.21         7.97 o                         
  -3   3   5        100.80        109.77         4.05 o                         
  -2   3   5         92.74        112.61         4.33 o                         
  -1   3   5        288.74        284.73         9.89 o                         
   0   3   5         41.20         42.99         1.53 o                         
   1   3   5         98.01        110.63         4.33 o                         
   2   3   5        172.88        160.07         2.53 o                         
   3   3   5          3.80          2.17         0.39 o                         
   4   3   5          1.00          1.11         0.38 o                         
   5   3   5          0.03          0.09         0.28 o                         
   6   3   5          7.28          8.62         0.44 o                         
  -6   4   5         14.44         14.22         1.26 o                         
  -5   4   5          1.38          0.34         0.33 o                         
  -4   4   5        192.05        194.61         4.74 o                         
  -3   4   5         99.56         96.35         3.49 o                         
  -2   4   5        282.62        281.29         6.83 o                         
  -1   4   5        308.26        298.79         7.14 o                         
   0   4   5         37.77         40.74         2.09 o                         
   1   4   5        246.97        257.80         6.23 o                         
   2   4   5        156.86        145.95         2.57 o                         
   3   4   5        650.41        672.35        10.92 o                         
   4   4   5         82.90         87.51         1.98 o                         
   5   4   5          2.44          1.99         0.32 o                         
  -6   5   5         66.13         54.15         2.37 o                         
  -5   5   5          3.21          3.07         0.84 o                         
  -4   5   5          0.76          0.98         0.42 o                         
  -3   5   5        167.76        164.11         3.42 o                         
  -2   5   5         91.08         92.30         3.49 o                         
  -1   5   5         24.54         28.70         2.79 o                         
   0   5   5         14.32         19.28         0.97 o                         
   1   5   5        147.20        145.95         3.29 o                         
   2   5   5         63.00         60.46         1.45 o                         
   3   5   5         76.96         64.16         1.70 o                         
   4   5   5        143.34        137.45         2.93 o                         
   5   5   5         19.51         16.63         0.56 o                         
  -6   6   5         65.55         61.27         2.65 o                         
  -5   6   5        204.82        183.08         6.57 o                         
  -4   6   5        631.49        658.04        15.09 o                         
  -3   6   5        157.51        148.72         3.76 o                         
  -2   6   5        132.27        147.74         3.70 o                         
  -1   6   5          0.05          0.14         0.36 o                         
   0   6   5        162.31        161.76         3.95 o                         
   1   6   5         69.95         69.60         4.11 o                         
   2   6   5        237.50        243.44         4.79 o                         
   3   6   5        782.84        815.48        15.19 o                         
   4   6   5         17.79         16.34         0.56 o                         
   5   6   5          6.25          4.90         0.39 o                         
  -6   7   5          0.39          0.98         0.42 o                         
  -5   7   5         26.00         26.34         1.13 o                         
  -4   7   5          3.36          3.48         0.67 o                         
  -3   7   5        289.25        291.46         9.81 o                         
  -2   7   5          7.98          6.90         0.59 o                         
  -1   7   5        107.36        116.02         2.42 o                         
   0   7   5         57.91         56.42         1.63 o                         
   1   7   5        263.59        265.20         7.78 o                         
   2   7   5          0.15         -0.06         0.31 o                         
   3   7   5         80.12         86.80         1.66 o                         
   4   7   5         91.81         89.24         1.88 o                         
  -6   8   5          2.51          2.37         0.84 o                         
  -5   8   5         21.98         21.41         1.26 o                         
  -4   8   5          1.86          1.39         0.39 o                         
  -3   8   5         97.77        101.72         2.93 o                         
  -2   8   5         10.59         10.61         0.64 o                         
  -1   8   5          8.87          6.15         0.69 o                         
   0   8   5        117.79        118.75         3.01 o                         
   1   8   5        224.51        223.85         5.44 o                         
   2   8   5         37.50         37.63         1.06 o                         
   3   8   5        212.23        216.00         4.20 o                         
   4   8   5          8.64          7.75         0.74 o                         
  -5   9   5         61.81         59.20         1.72 o                         
  -4   9   5          0.42          2.93         0.84 o                         
  -3   9   5        189.87        215.58         7.40 o                         
  -2   9   5         65.15         57.83         3.00 o                         
  -1   9   5         31.86         24.98         0.99 o                         
   0   9   5         31.34         25.65         0.86 o                         
   1   9   5          0.82          1.05         0.84 o                         
   2   9   5          9.85         10.61         0.59 o                         
   3   9   5         47.89         51.22         1.38 o                         
  -5  10   5          3.27          4.46         0.98 o                         
  -4  10   5         64.26         64.90         2.51 o                         
  -3  10   5         24.49         26.64         1.53 o                         
  -2  10   5        138.17        126.02         4.61 o                         
  -1  10   5        251.46        225.94         5.39 o                         
   0  10   5          8.62          9.74         0.59 o                         
   1  10   5         28.20         28.69         0.81 o                         
   2  10   5          0.78          1.44         0.32 o                         
   3  10   5          0.08          0.42         0.35 o                         
  -5  11   5         11.98         11.99         0.98 o                         
  -4  11   5         40.24         40.04         1.67 o                         
  -3  11   5         18.57         18.27         1.12 o                         
  -2  11   5         15.96         18.69         1.12 o                         
  -1  11   5         12.68         10.78         0.70 o                         
   0  11   5          9.43          8.08         0.69 o                         
   1  11   5          0.29          0.78         0.23 o                         
   2  11   5          4.42          4.56         0.34 o                         
  -4  12   5         22.20         32.64         1.39 o                         
  -3  12   5          1.02          0.98         0.28 o                         
  -2  12   5          1.91          1.95         0.56 o                         
  -1  12   5         24.41         23.99         1.26 o                         
   0  12   5          1.55          2.93         0.56 o                         
   1  12   5          2.79          2.65         0.56 o                         
  -3  13   5          1.53          3.35         0.56 o                         
  -2  13   5          3.11          4.18         0.56 o                         
  -1  13   5         61.90         71.89         2.51 o                         
   0  13   5         48.63         59.48         2.09 o                         
   1 -14   6          3.37          3.90         0.42 o                         
   2 -14   6          0.34          0.42         0.28 o                         
  -1 -13   6          0.47          0.42         0.42 o                         
   0 -13   6          8.95          6.55         0.56 o                         
   1 -13   6         25.38         27.35         0.93 o                         
   2 -13   6          4.96          4.18         0.44 o                         
   3 -13   6          0.07          0.00         0.28 o                         
  -2 -12   6        126.23        130.71         4.33 o                         
  -1 -12   6          3.71          3.39         0.56 o                         
   0 -12   6        177.33        177.32         4.30 o                         
   1 -12   6         36.29         35.94         1.18 o                         
   2 -12   6          3.07          3.42         0.56 o                         
   3 -12   6          4.03          3.62         0.40 o                         
   4 -12   6          0.34          0.00         0.23 o                         
  -2 -11   6         17.23         17.85         0.98 o                         
  -1 -11   6          7.06          8.14         0.57 o                         
   0 -11   6         66.97         69.13         1.97 o                         
   1 -11   6        321.38        335.50        17.65 o                         
   2 -11   6          9.27          9.83         0.69 o                         
   3 -11   6        274.15        265.36         5.12 o                         
   4 -11   6          3.86          3.24         0.39 o                         
   5 -11   6         16.28         17.89         0.84 o                         
  -3 -10   6          0.13          0.14         0.56 o                         
  -2 -10   6         28.01         25.89         1.07 o                         
  -1 -10   6         18.57         17.55         0.91 o                         
   0 -10   6          3.31          4.28         0.59 o                         
   1 -10   6        222.74        219.46         8.32 o                         
   2 -10   6         93.47         99.30         2.23 o                         
   3 -10   6         82.74         84.30         1.91 o                         
   4 -10   6         13.54         11.27         0.52 o                         
   5 -10   6          6.85          7.33         0.49 o                         
  -4  -9   6         21.59         17.87         0.64 o                         
  -3  -9   6        197.05        185.45         3.61 o                         
  -2  -9   6          0.79          1.04         0.34 o                         
  -1  -9   6        136.29        137.26         3.77 o                         
   0  -9   6          1.45          1.39         0.33 o                         
   1  -9   6          3.20          3.90         0.59 o                         
   2  -9   6         77.91         78.67         2.22 o                         
   3  -9   6        161.54        175.71         3.55 o                         
   4  -9   6         91.35         94.12         3.00 o                         
   5  -9   6         75.85         75.82         2.02 o                         
   6  -9   6         27.34         22.95         0.69 o                         
  -5  -8   6         20.94         18.67         0.91 o                         
  -4  -8   6         71.14         67.95         1.78 o                         
  -3  -8   6         92.09         84.81         1.63 o                         
  -2  -8   6          0.91          0.49         0.27 o                         
  -1  -8   6          1.33          1.25         0.39 o                         
   0  -8   6         51.97         55.34         1.68 o                         
   1  -8   6         51.27         61.25         2.65 o                         
   2  -8   6          6.92          6.93         0.55 o                         
   3  -8   6        103.64        104.91         2.42 o                         
   4  -8   6         55.71         55.12         1.37 o                         
   5  -8   6         84.44         77.48         2.07 o                         
   6  -8   6         13.81         16.88         0.59 o                         
  -5  -7   6         10.87         11.54         1.53 o                         
  -4  -7   6         35.45         35.03         1.26 o                         
  -3  -7   6         47.03         42.51         1.15 o                         
  -2  -7   6          5.39          4.91         0.48 o                         
  -1  -7   6         95.03         96.01         2.10 o                         
   0  -7   6         91.79         96.13         2.57 o                         
   1  -7   6        175.89        178.15         4.40 o                         
   2  -7   6         47.62         44.23         1.35 o                         
   3  -7   6          0.41          0.24         0.29 o                         
   4  -7   6          0.88          0.76         0.38 o                         
   5  -7   6        136.76        121.99         3.16 o                         
   6  -7   6         14.55         12.09         0.54 o                         
  -5  -6   6          0.64          0.63         0.21 o                         
  -4  -6   6          2.94          3.75         0.54 o                         
  -3  -6   6         69.92         65.38         1.55 o                         
  -2  -6   6         58.29         59.70         1.31 o                         
  -1  -6   6         86.96         94.83         2.10 o                         
   0  -6   6         53.95         55.55         1.67 o                         
   1  -6   6          0.07          0.04         0.60 o                         
   2  -6   6        589.74        598.09        11.19 o                         
   3  -6   6        124.86        128.76         3.31 o                         
   4  -6   6         40.03         39.66         1.43 o                         
   5  -6   6          0.74          0.28         0.39 o                         
   6  -6   6          0.90          0.53         0.23 o                         
  -6  -5   6         23.14         26.36         0.79 o                         
  -5  -5   6         25.53         29.08         0.99 o                         
  -4  -5   6          2.67          3.15         0.59 o                         
  -3  -5   6        149.31        158.79         3.23 o                         
  -2  -5   6         51.63         56.73         1.39 o                         
  -1  -5   6         18.29         23.01         1.26 o                         
   0  -5   6          3.62          7.95         1.25 o                         
   1  -5   6         61.14         62.50         2.12 o                         
   2  -5   6        157.64        157.47         3.67 o                         
   3  -5   6         26.31         25.50         0.89 o                         
   4  -5   6         14.52         19.38         0.89 o                         
   5  -5   6          5.92          7.18         0.59 o                         
   6  -5   6          3.70          5.47         0.44 o                         
  -6  -4   6         96.43         90.87         2.22 o                         
  -5  -4   6          0.90          1.02         0.33 o                         
  -4  -4   6        182.31        196.26         4.84 o                         
  -3  -4   6         25.54         26.40         0.86 o                         
  -2  -4   6         92.67         99.99         4.48 o                         
  -1  -4   6        577.18        582.82        18.76 o                         
   0  -4   6        264.15        258.26         5.04 o                         
   1  -4   6       1639.04       1688.12        38.04 o                         
   2  -4   6        234.89        224.38         5.35 o                         
   3  -4   6         32.08         35.47         1.23 o                         
   4  -4   6         72.51         71.77         2.07 o                         
   5  -4   6          3.27          3.70         0.59 o                         
   6  -4   6         18.19         21.23         1.67 o                         
  -6  -3   6          1.24          1.26         0.30 o                         
  -5  -3   6         10.30         11.52         1.00 o                         
  -4  -3   6        530.47        554.02        10.44 o                         
  -3  -3   6          4.89          4.73         0.56 o                         
  -2  -3   6          3.46          2.21         0.54 o                         
  -1  -3   6        808.59        773.74        14.36 o                         
   0  -3   6        438.18        407.78         7.75 o                         
   1  -3   6         87.41         80.18         2.21 o                         
   2  -3   6       1116.75       1077.21        34.32 o                         
   3  -3   6         70.49         69.43         1.66 o                         
   4  -3   6         41.21         41.39         1.19 o                         
   5  -3   6         16.45         16.25         0.79 o                         
   6  -3   6         52.16         57.82         1.71 o                         
  -6  -2   6         13.25         13.81         0.64 o                         
  -5  -2   6         14.85         15.50         0.67 o                         
  -4  -2   6         46.32         47.70         1.23 o                         
  -3  -2   6        359.94        362.18         6.88 o                         
  -2  -2   6        174.64        162.26         4.22 o                         
  -1  -2   6        976.30        916.13        16.92 o                         
   0  -2   6         41.05         39.49         1.04 o                         
   1  -2   6         53.10         53.82         1.63 o                         
   2  -2   6       1430.46       1408.65        45.43 o                         
   3  -2   6        485.95        474.06         8.93 o                         
   4  -2   6         24.15         26.60         0.93 o                         
   5  -2   6         33.20         33.90         1.01 o                         
   6  -2   6         14.95         15.41         0.69 o                         
  -6  -1   6         18.72         18.05         0.73 o                         
  -5  -1   6          0.09         -0.17         0.23 o                         
  -4  -1   6       2144.27       2179.03        48.92 o                         
  -3  -1   6         35.31         35.57         1.04 o                         
  -2  -1   6       1092.92       1066.18        19.70 o                         
  -1  -1   6       1055.95        991.32        18.34 o                         
   0  -1   6         80.71         85.37         2.37 o                         
   1  -1   6        243.93        250.75         8.69 o                         
   2  -1   6        897.04        893.66        29.22 o                         
   3  -1   6         31.99         30.15         0.99 o                         
   4  -1   6        468.48        473.34         8.97 o                         
   5  -1   6        154.57        168.96         3.44 o                         
   6  -1   6          2.26          2.88         0.44 o                         
  -6   0   6         32.09         32.30         1.03 o                         
  -5   0   6          5.33          5.11         0.77 o                         
  -4   0   6        294.87        324.55         6.23 o                         
  -3   0   6        141.43        151.14         3.04 o                         
  -2   0   6        730.43        770.97        17.46 o                         
  -1   0   6        270.21        263.39         6.67 o                         
   0   0   6        337.47        290.12        13.35 o                         
   1   0   6        548.93        541.93        17.92 o                         
   2   0   6        504.24        511.80        17.17 o                         
   3   0   6         67.41         61.36         1.50 o                         
   4   0   6         97.71        100.78         2.23 o                         
   5   0   6         99.08        110.64         2.91 o                         
   6   0   6          0.22          0.14         0.26 o                         
  -6   1   6         26.00         23.68         0.93 o                         
  -5   1   6        191.08        197.39         3.93 o                         
  -4   1   6         15.53         17.06         0.73 o                         
  -3   1   6          2.67          2.94         0.51 o                         
  -2   1   6        195.70        206.01         7.13 o                         
  -1   1   6         59.16         50.80         1.28 o                         
   0   1   6        242.00        206.30        10.86 o                         
   1   1   6          0.10          1.12         0.70 o                         
   2   1   6        388.94        383.29         8.89 o                         
   3   1   6          2.60          3.26         0.58 o                         
   4   1   6        223.10        229.33         4.58 o                         
   5   1   6          1.02          1.30         0.50 o                         
   6   1   6         18.97         21.31         0.73 o                         
  -6   2   6          0.13          0.48         0.33 o                         
  -5   2   6         33.43         32.44         1.19 o                         
  -4   2   6         11.95         12.84         0.73 o                         
  -3   2   6         17.03         19.03         1.12 o                         
  -2   2   6         62.47         64.43         1.91 o                         
  -1   2   6        616.47        595.39        28.12 o                         
   0   2   6          0.40          0.98         0.70 o                         
   1   2   6        555.97        572.20        18.89 o                         
   2   2   6         86.41         98.47         1.85 o                         
   3   2   6          4.68          3.73         0.88 o                         
   4   2   6          0.07          0.17         0.28 o                         
   5   2   6          1.05          1.20         0.41 o                         
   6   2   6          6.44          6.20         0.70 o                         
  -6   3   6         96.69         82.90         2.17 o                         
  -5   3   6         14.11         12.43         1.05 o                         
  -4   3   6          8.69          7.48         0.59 o                         
  -3   3   6          7.48          9.84         0.64 o                         
  -2   3   6        300.33        301.11         7.23 o                         
  -1   3   6        195.38        202.05         4.99 o                         
   0   3   6        102.52         90.80         3.77 o                         
   1   3   6         55.93         52.53         1.37 o                         
   3   3   6        100.79         90.68         2.04 o                         
   4   3   6         72.76         78.66         1.55 o                         
   5   3   6         13.50         12.68         0.91 o                         
  -6   4   6         15.90         15.90         1.12 o                         
  -5   4   6         40.07         32.79         1.40 o                         
  -4   4   6         69.74         70.73         1.97 o                         
  -3   4   6          0.18          0.45         0.23 o                         
  -2   4   6        143.13        140.54         3.98 o                         
  -1   4   6        101.98        103.59         2.88 o                         
   0   4   6         55.39         58.33         1.78 o                         
   1   4   6        308.92        344.63         6.56 o                         
   2   4   6        198.61        198.42         3.41 o                         
   3   4   6         23.84         17.04         0.72 o                         
   4   4   6         94.21         91.41         2.63 o                         
   5   4   6          4.40          3.51         0.39 o                         
  -6   5   6          2.08          0.42         0.56 o                         
  -5   5   6         43.60         39.62         1.95 o                         
  -4   5   6         83.69         83.10         3.28 o                         
  -3   5   6          0.33          0.29         0.31 o                         
  -2   5   6         29.05         25.41         1.07 o                         
  -1   5   6         69.23         67.73         1.92 o                         
   0   5   6         19.04         17.85         1.12 o                         
   1   5   6        212.29        220.65         4.33 o                         
   2   5   6        108.14        113.28         2.39 o                         
   3   5   6         51.13         51.34         1.36 o                         
   4   5   6        143.32        153.29         3.09 o                         
   5   5   6         29.16         30.15         0.75 o                         
  -6   6   6          2.23          4.46         0.84 o                         
  -5   6   6        203.49        201.54         7.13 o                         
  -3   6   6       1163.62       1147.50        25.97 o                         
  -2   6   6         78.55         80.47         2.27 o                         
  -1   6   6        225.90        216.82         4.23 o                         
   0   6   6         44.73         44.71         1.43 o                         
   1   6   6         20.00         21.21         0.85 o                         
   2   6   6         34.09         33.31         0.99 o                         
   3   6   6         24.69         27.38         0.85 o                         
   4   6   6         19.85         19.29         0.54 o                         
  -6   7   6          6.37          7.95         0.98 o                         
  -5   7   6        101.79        100.25         4.05 o                         
  -4   7   6        242.63        245.85         9.94 o                         
  -3   7   6         39.99         40.39         1.38 o                         
  -2   7   6          4.29          3.95         0.69 o                         
  -1   7   6         28.61         28.36         1.74 o                         
   0   7   6        328.89        346.38         8.18 o                         
   1   7   6        633.20        627.04        11.74 o                         
   2   7   6        142.63        147.32         3.01 o                         
   3   7   6          1.19          1.55         0.30 o                         
   4   7   6        137.22        139.18         2.72 o                         
  -6   8   6          0.73          0.14         0.42 o                         
  -5   8   6          0.00         -0.14         0.42 o                         
  -4   8   6          1.18          0.48         0.33 o                         
  -3   8   6       1216.28       1213.48        23.98 o                         
  -2   8   6         29.25         31.07         0.96 o                         
  -1   8   6         92.43         91.10         2.42 o                         
   0   8   6         43.11         42.68         1.43 o                         
   1   8   6          2.57          3.39         0.54 o                         
   2   8   6          0.00          0.06         0.37 o                         
   3   8   6         41.89         44.95         1.07 o                         
   4   8   6          0.04          0.14         0.28 o                         
  -5   9   6          3.81          5.16         0.84 o                         
  -4   9   6         25.10         25.77         1.81 o                         
  -3   9   6         17.66         17.94         0.89 o                         
  -2   9   6          0.53          0.00         0.33 o                         
  -1   9   6          1.32          0.91         0.30 o                         
   0   9   6        147.74        140.60         3.51 o                         
   1   9   6          0.42          0.14         0.21 o                         
   2   9   6          3.75          3.29         0.44 o                         
   3   9   6         39.59         43.30         0.97 o                         
  -4  10   6         70.83         72.71         2.79 o                         
  -3  10   6        126.41        116.36         4.19 o                         
  -2  10   6         37.35         34.11         1.53 o                         
  -1  10   6         17.27         17.85         1.12 o                         
   0  10   6         45.65         44.26         1.33 o                         
   1  10   6         17.52         17.10         0.59 o                         
   2  10   6          1.09          0.61         0.25 o                         
  -4  11   6          9.78          8.92         0.84 o                         
  -3  11   6         42.42         43.39         1.81 o                         
  -2  11   6         16.76         17.71         1.12 o                         
  -1  11   6         22.97         21.26         0.83 o                         
   0  11   6         63.40         53.21         1.48 o                         
   1  11   6          0.01         -0.20         0.20 o                         
   2  11   6         22.25         28.32         1.12 o                         
  -4  12   6        114.58        120.67         4.06 o                         
  -3  12   6          1.51          2.51         0.56 o                         
  -2  12   6          6.41          4.74         0.70 o                         
  -1  12   6          3.23          7.25         0.70 o                         
   0  12   6         78.08         79.73         2.93 o                         
  -2  13   6         13.54         17.02         0.84 o                         
   0 -13   7        220.48        223.73         7.29 o                         
   1 -13   7        111.42        111.50         6.22 o                         
   2 -13   7         39.47         37.45         1.13 o                         
   3 -13   7         15.41         13.25         0.70 o                         
  -1 -12   7         54.39         53.27         1.67 o                         
   0 -12   7         12.27         12.31         0.67 o                         
   1 -12   7         21.37         20.95         0.83 o                         
   2 -12   7          0.86          0.49         0.35 o                         
   3 -12   7          2.17          2.64         0.44 o                         
   4 -12   7          7.34          7.11         0.56 o                         
  -2 -11   7          1.82          1.25         0.56 o                         
  -1 -11   7        111.29        106.49         3.84 o                         
   0 -11   7         32.33         33.11         1.13 o                         
   1 -11   7        209.69        207.72         5.09 o                         
   2 -11   7        287.30        282.87         6.69 o                         
   3 -11   7        174.95        161.43         3.91 o                         
   4 -11   7         34.96         30.65         1.12 o                         
  -2 -10   7          7.93          6.91         0.72 o                         
  -1 -10   7         32.42         35.79         1.23 o                         
   0 -10   7         42.84         46.49         2.79 o                         
   1 -10   7        218.21        217.83        11.95 o                         
   2 -10   7        216.94        217.43         6.86 o                         
   3 -10   7        232.51        218.60         4.33 o                         
   4 -10   7         14.45         12.50         0.58 o                         
   5 -10   7          0.39          0.31         0.23 o                         
  -4  -9   7         10.34          9.07         0.49 o                         
  -3  -9   7         30.86         25.93         0.93 o                         
  -2  -9   7         19.52         16.51         1.06 o                         
  -1  -9   7         13.98         16.07         0.98 o                         
   0  -9   7        164.03        166.23         4.20 o                         
   1  -9   7          1.95          1.55         0.63 o                         
   2  -9   7         79.62         80.22         1.85 o                         
   3  -9   7         11.38         10.03         0.59 o                         
   4  -9   7         56.77         59.35         2.21 o                         
   5  -9   7          5.21          4.88         0.39 o                         
  -5  -8   7         12.13         14.25         1.53 o                         
  -4  -8   7          8.58          6.59         0.44 o                         
  -3  -8   7          0.21          0.42         0.30 o                         
  -2  -8   7          8.79          8.11         0.64 o                         
  -1  -8   7          5.15          6.09         0.68 o                         
   0  -8   7        144.77        155.98         3.90 o                         
   1  -8   7         27.58         29.96         1.13 o                         
   2  -8   7          8.44          7.71         0.60 o                         
   3  -8   7         15.63         15.09         0.69 o                         
   4  -8   7        191.20        204.59         4.94 o                         
   5  -8   7          0.80          1.33         0.30 o                         
   6  -8   7          6.24          5.58         0.39 o                         
  -5  -7   7          3.23          3.62         0.56 o                         
  -4  -7   7          0.75          0.80         0.91 o                         
  -3  -7   7        107.80        100.90         2.17 o                         
  -2  -7   7          6.67          5.46         0.53 o                         
  -1  -7   7         14.06         17.51         0.78 o                         
   0  -7   7        138.40        140.37         4.54 o                         
   1  -7   7         20.88         21.57         0.99 o                         
   2  -7   7         25.31         27.66         0.91 o                         
   3  -7   7          4.99          4.57         0.55 o                         
   4  -7   7          2.16          1.28         0.30 o                         
   5  -7   7         73.39         62.82         1.78 o                         
   6  -7   7          0.28          0.42         0.20 o                         
  -5  -6   7         18.92         17.98         0.67 o                         
  -4  -6   7         26.98         28.39         1.17 o                         
  -3  -6   7          2.42          2.92         0.64 o                         
  -2  -6   7        106.86        118.27         2.50 o                         
  -1  -6   7        106.93        107.95         2.93 o                         
   0  -6   7        278.98        277.67        15.76 o                         
   1  -6   7         92.75         91.94         2.47 o                         
   2  -6   7          1.46          1.65         0.34 o                         
   3  -6   7         18.15         16.51         0.72 o                         
   4  -6   7          2.99          3.43         0.59 o                         
   5  -6   7         16.51         15.42         0.69 o                         
   6  -6   7          2.09          2.19         0.42 o                         
  -6  -5   7          1.52          3.07         0.30 o                         
  -5  -5   7         13.98         12.83         0.59 o                         
  -4  -5   7          0.35          0.33         0.34 o                         
  -3  -5   7          1.49          1.94         0.55 o                         
  -2  -5   7          5.61          4.53         0.49 o                         
  -1  -5   7         54.91         57.16         1.72 o                         
   0  -5   7         68.04         71.59         2.79 o                         
   1  -5   7        316.55        318.47         8.13 o                         
   2  -5   7         20.23         22.78         0.93 o                         
   3  -5   7        162.58        167.94         4.15 o                         
   4  -5   7         45.63         50.95         1.63 o                         
   5  -5   7          8.94          8.09         0.59 o                         
   6  -5   7          0.28          0.28         0.23 o                         
  -6  -4   7          7.35          7.53         0.56 o                         
  -5  -4   7         16.61         17.32         1.32 o                         
  -4  -4   7        746.32        786.49        35.40 o                         
  -3  -4   7        352.39        370.97         7.12 o                         
  -2  -4   7          3.42          2.84         0.40 o                         
  -1  -4   7          7.17          6.41         0.59 o                         
   0  -4   7          0.12          1.93         0.86 o                         
   1  -4   7        308.53        307.10         7.37 o                         
   2  -4   7        776.05        745.59        12.07 o                         
   3  -4   7         66.67         65.55         2.91 o                         
   4  -4   7         48.42         48.84         1.58 o                         
   5  -4   7          1.59          1.05         0.49 o                         
   6  -4   7          3.37          2.41         0.44 o                         
  -6  -3   7         58.54         52.49         1.38 o                         
  -5  -3   7        115.29        127.55         3.88 o                         
  -4  -3   7        467.62        498.96         9.46 o                         
  -3  -3   7         16.69         17.44         0.69 o                         
  -2  -3   7        239.57        263.66         5.09 o                         
  -1  -3   7        358.24        322.97         9.08 o                         
   0  -3   7         24.68         29.09         1.56 o                         
   1  -3   7        888.80        854.68        19.55 o                         
   2  -3   7        109.85         99.59         2.18 o                         
   3  -3   7         20.17         20.55         1.42 o                         
   4  -3   7         21.58         24.00         0.93 o                         
   5  -3   7          4.27          4.74         0.98 o                         
   6  -3   7         18.19         19.67         0.69 o                         
  -6  -2   7         20.24         19.85         0.73 o                         
  -5  -2   7        123.00        130.03         2.71 o                         
  -4  -2   7        806.76        841.66        15.68 o                         
  -3  -2   7         59.43         65.15         1.53 o                         
  -2  -2   7        377.51        386.95         7.32 o                         
  -1  -2   7         91.01         90.00         2.04 o                         
   0  -2   7        681.40        704.50        13.30 o                         
   2  -2   7        304.96        314.43         7.40 o                         
   3  -2   7        466.80        480.73         9.09 o                         
   4  -2   7        843.28        889.42        16.56 o                         
   5  -2   7         10.12          8.65         1.25 o                         
   6  -2   7          4.69          5.25         0.44 o                         
  -6  -1   7          0.61          0.51         0.56 o                         
  -5  -1   7          6.99          7.30         0.55 o                         
  -4  -1   7        254.45        275.49         5.36 o                         
  -3  -1   7         64.88         64.69         1.50 o                         
  -2  -1   7         18.79         16.18         1.81 o                         
  -1  -1   7         47.02         48.39         2.05 o                         
   0  -1   7        275.20        246.19         9.61 o                         
   1  -1   7        136.78        128.88         5.03 o                         
   2  -1   7        621.10        605.19        11.29 o                         
   3  -1   7        149.41        148.88         3.07 o                         
   4  -1   7        176.71        188.95         3.85 o                         
   5  -1   7         64.51         66.59         1.56 o                         
   6  -1   7          1.96          3.90         0.63 o                         
  -6   0   7          5.56          5.10         0.45 o                         
  -5   0   7         37.89         40.57         1.12 o                         
  -4   0   7          3.01          1.19         0.35 o                         
  -3   0   7          2.62          6.81         0.76 o                         
  -2   0   7         55.79         56.52         2.93 o                         
  -1   0   7       1276.63       1289.08        29.15 o                         
   0   0   7        315.85        296.65         8.07 o                         
   1   0   7         30.18         31.67         2.09 o                         
   2   0   7        149.90        132.78         2.74 o                         
   3   0   7          0.04          0.15         0.44 o                         
   4   0   7        170.84        188.58         3.82 o                         
   5   0   7          0.13          0.71         0.29 o                         
   6   0   7          9.40          7.67         0.56 o                         
  -6   1   7          0.02         -0.02         0.28 o                         
  -5   1   7         53.18         57.25         1.39 o                         
  -4   1   7         46.40         54.71         1.67 o                         
  -3   1   7        147.08        162.04         3.28 o                         
  -2   1   7         11.90         16.02         1.74 o                         
  -1   1   7         98.61        108.63         2.90 o                         
   0   1   7         28.93         25.25         1.33 o                         
   1   1   7       1279.52       1487.64        48.43 o                         
   2   1   7          3.94          4.89         0.57 o                         
   3   1   7          0.25          1.27         0.56 o                         
   4   1   7         35.92         37.92         1.11 o                         
   5   1   7        399.39        412.91         8.35 o                         
   6   1   7         81.54         76.41         2.65 o                         
  -6   2   7         48.10         49.32         1.63 o                         
  -5   2   7         11.68          7.05         0.54 o                         
  -4   2   7         34.91         33.62         1.53 o                         
  -3   2   7        467.14        476.10        14.75 o                         
  -2   2   7         21.66         21.81         0.85 o                         
  -1   2   7         18.54         21.05         1.00 o                         
   0   2   7         89.69         93.42         3.91 o                         
   1   2   7          0.02          0.05         0.34 o                         
   2   2   7         22.04         22.84         0.71 o                         
   3   2   7         38.26         40.64         0.99 o                         
   4   2   7         17.48         20.79         0.71 o                         
   5   2   7          4.81          6.25         0.98 o                         
  -6   3   7          0.44          1.25         0.36 o                         
  -5   3   7          0.08          0.06         0.23 o                         
  -4   3   7         45.06         47.00         1.53 o                         
  -3   3   7         10.86         10.35         0.64 o                         
  -2   3   7         22.37         25.06         0.93 o                         
  -1   3   7        152.81        159.52         5.59 o                         
   1   3   7        256.78        253.60         4.91 o                         
   2   3   7        151.44        158.42         2.79 o                         
   3   3   7        108.91        124.06         2.30 o                         
   4   3   7        164.66        163.59         4.00 o                         
   5   3   7          0.86          1.67         0.56 o                         
  -6   4   7          6.49          4.74         0.98 o                         
  -5   4   7        108.27         85.25         2.93 o                         
  -4   4   7         43.39         36.88         1.23 o                         
  -3   4   7         63.71         58.85         1.81 o                         
  -2   4   7          1.16          2.58         0.36 o                         
  -1   4   7        328.47        316.09         7.44 o                         
   0   4   7          0.72          0.70         0.37 o                         
   1   4   7        113.97        107.23         4.26 o                         
   2   4   7          5.74          7.40         0.82 o                         
   3   4   7        111.69        109.84         2.36 o                         
   4   4   7         77.85         83.15         1.83 o                         
   5   4   7          0.01          0.17         0.23 o                         
  -6   5   7         14.74         13.53         1.12 o                         
  -5   5   7        144.89        139.03         5.17 o                         
  -4   5   7         44.96         46.18         1.95 o                         
  -3   5   7        162.13        163.26         5.87 o                         
  -2   5   7         40.03         46.32         1.53 o                         
  -1   5   7          0.26          0.37         0.84 o                         
   0   5   7         75.03         78.55         2.36 o                         
   1   5   7          1.57          4.04         0.69 o                         
   2   5   7         21.58         20.00         0.80 o                         
   3   5   7          0.23          0.86         0.29 o                         
   4   5   7        328.05        301.20         5.72 o                         
  -6   6   7         18.93         16.18         1.12 o                         
  -5   6   7          2.32          2.37         0.98 o                         
  -4   6   7        186.85        178.97         6.43 o                         
  -3   6   7        856.34        868.93        19.79 o                         
  -2   6   7        106.17        111.16         2.96 o                         
  -1   6   7         11.64         12.95         0.73 o                         
   0   6   7        258.31        259.60         6.19 o                         
   1   6   7        323.65        305.40         5.88 o                         
   2   6   7          0.67          1.27         0.39 o                         
   3   6   7          0.63          0.42         0.23 o                         
   4   6   7         20.02         17.48         0.58 o                         
  -6   7   7         13.09         12.55         0.98 o                         
  -5   7   7          0.00         -0.42         0.42 o                         
  -4   7   7          1.63          1.12         0.70 o                         
  -3   7   7        112.55        116.75         3.16 o                         
  -2   7   7        324.83        335.02         6.45 o                         
  -1   7   7         23.28         23.06         0.93 o                         
   0   7   7        282.00        263.80         6.29 o                         
   1   7   7          0.11          1.02         0.91 o                         
   2   7   7         26.83         28.94         0.88 o                         
   3   7   7          0.77          0.59         0.23 o                         
   4   7   7          2.72          3.57         0.34 o                         
  -4   8   7         23.07         21.83         0.99 o                         
  -3   8   7         11.18         10.66         0.61 o                         
  -2   8   7         98.12        101.34         2.20 o                         
  -1   8   7         18.37         16.83         0.83 o                         
   0   8   7         30.94         32.55         1.13 o                         
   1   8   7         67.40         69.99         1.97 o                         
   2   8   7          1.41          1.17         0.38 o                         
   3   8   7        128.38        132.08         2.58 o                         
  -5   9   7         21.98         21.90         1.26 o                         
  -4   9   7          0.70          0.00         0.42 o                         
  -3   9   7          2.48          4.78         0.73 o                         
  -2   9   7         51.45         46.13         1.43 o                         
  -1   9   7          0.38          0.31         0.56 o                         
   0   9   7        171.72        158.50         3.90 o                         
   1   9   7          0.14          0.00         0.20 o                         
   2   9   7         85.95         94.32         3.34 o                         
   3   9   7          0.10          0.21         0.20 o                         
  -4  10   7         36.28         35.02         1.53 o                         
  -3  10   7         11.78         14.64         0.98 o                         
  -2  10   7         16.44         15.84         0.79 o                         
  -1  10   7         39.64         38.89         1.23 o                         
   0  10   7          0.19          0.28         0.35 o                         
   1  10   7          3.40          3.90         0.39 o                         
   2  10   7         18.90         20.86         0.69 o                         
  -4  11   7         55.54         57.93         2.23 o                         
  -3  11   7         10.76         10.60         0.84 o                         
  -2  11   7         40.37         43.67         1.81 o                         
  -1  11   7         26.75         25.08         1.05 o                         
   0  11   7          5.61          3.69         0.77 o                         
   1  11   7         10.12         11.26         0.63 o                         
  -3  12   7          0.36          2.51         0.56 o                         
  -2  12   7          4.11          3.49         0.56 o                         
  -1  12   7          8.56          9.48         0.70 o                         
   0  12   7         62.03         66.06         2.37 o                         
   0 -13   8          6.47          6.41         0.70 o                         
   1 -13   8         13.74         14.09         0.84 o                         
   2 -13   8          0.48          0.56         0.28 o                         
  -1 -12   8          2.81          3.62         0.84 o                         
   0 -12   8          0.80          0.70         0.42 o                         
   1 -12   8          1.13          1.36         0.56 o                         
   2 -12   8          0.01          0.08         0.28 o                         
   3 -12   8         45.53         42.42         1.67 o                         
  -1 -11   8         11.55         12.09         0.73 o                         
   0 -11   8          2.36          2.09         0.56 o                         
   1 -11   8        131.40        135.28         5.31 o                         
   2 -11   8        108.66        109.19         2.93 o                         
   3 -11   8          0.01          0.35         0.39 o                         
   4 -11   8        185.97        162.53         5.46 o                         
  -2 -10   8         19.20         17.43         1.26 o                         
  -1 -10   8         10.62          9.51         1.25 o                         
   0 -10   8          2.67          2.24         0.98 o                         
   1 -10   8         25.26         24.96         1.81 o                         
   2 -10   8         57.31         61.95         3.84 o                         
   3 -10   8        104.39         99.08         2.15 o                         
   4 -10   8         62.47         59.42         1.63 o                         
   5 -10   8          2.68          2.79         0.42 o                         
  -3  -9   8         57.42         49.95         1.81 o                         
  -2  -9   8         43.99         42.69         2.09 o                         
  -1  -9   8         73.12         72.79         2.78 o                         
   0  -9   8          0.76          1.33         0.56 o                         
   1  -9   8         26.03         27.00         2.02 o                         
   2  -9   8        127.96        131.25         3.91 o                         
   3  -9   8        127.66        124.81         2.95 o                         
   4  -9   8          4.17          4.71         0.70 o                         
   5  -9   8          1.69          1.83         0.56 o                         
  -4  -8   8         35.71         32.47         0.97 o                         
  -3  -8   8          8.40          6.49         0.48 o                         
  -2  -8   8        128.89        121.03         6.99 o                         
  -1  -8   8          2.60          1.38         0.70 o                         
   0  -8   8         86.17         93.24         2.57 o                         
   1  -8   8         12.55         13.25         0.79 o                         
   2  -8   8         78.00         79.30         2.27 o                         
   3  -8   8         39.36         40.82         1.13 o                         
   4  -8   8        102.61         97.07         2.52 o                         
   5  -8   8         11.80          9.30         0.49 o                         
  -5  -7   8         13.73         15.18         0.56 o                         
  -4  -7   8          0.25          0.25         0.23 o                         
  -3  -7   8         44.45         49.75         1.43 o                         
  -2  -7   8         14.88         16.12         0.72 o                         
  -1  -7   8          4.57          5.20         0.64 o                         
   0  -7   8          0.00         -0.14         0.70 o                         
   1  -7   8          0.02         -0.18         0.33 o                         
   2  -7   8         26.67         28.08         0.93 o                         
   3  -7   8          8.79         10.45         0.61 o                         
   4  -7   8         14.80         14.34         0.93 o                         
   5  -7   8          7.44          5.51         0.49 o                         
  -5  -6   8         41.43         44.39         1.60 o                         
  -4  -6   8         11.77         11.12         0.57 o                         
  -3  -6   8          3.07          4.16         0.68 o                         
  -2  -6   8        147.40        152.07         3.14 o                         
  -1  -6   8         12.22         12.05         0.73 o                         
   0  -6   8         55.74         62.46         3.14 o                         
   1  -6   8         55.37         60.62         1.95 o                         
   2  -6   8         34.58         36.97         1.07 o                         
   3  -6   8         54.03         54.54         1.54 o                         
   4  -6   8          0.26          0.00         0.30 o                         
   5  -6   8         13.35         11.79         0.59 o                         
   6  -6   8         20.78         18.49         0.59 o                         
  -5  -5   8          2.24          2.28         0.42 o                         
  -4  -5   8          4.29          5.53         0.48 o                         
  -3  -5   8         99.19        108.72         2.86 o                         
  -2  -5   8         17.16         16.91         0.72 o                         
  -1  -5   8         13.08         13.77         0.77 o                         
   0  -5   8         44.87         46.32         2.09 o                         
   1  -5   8         44.52         47.40         2.03 o                         
   2  -5   8        399.68        406.75         7.90 o                         
   3  -5   8         60.77         59.31         1.78 o                         
   4  -5   8          5.69          7.35         0.70 o                         
   5  -5   8          0.17          0.03         0.23 o                         
   6  -5   8          0.21          0.35         0.20 o                         
  -6  -4   8        265.36        264.62         6.05 o                         
  -5  -4   8         66.33         65.07         1.56 o                         
  -4  -4   8        229.42        246.88         6.81 o                         
  -3  -4   8        412.56        436.95         8.48 o                         
  -2  -4   8         29.84         34.05         0.97 o                         
  -1  -4   8        454.18        442.23        10.37 o                         
   0  -4   8          4.22          6.83         0.70 o                         
   1  -4   8         50.43         50.52         1.31 o                         
   2  -4   8         70.72         75.51         1.52 o                         
   3  -4   8          7.54          7.32         0.87 o                         
   4  -4   8          7.12          8.86         0.69 o                         
   5  -4   8         17.31         16.51         0.98 o                         
   6  -4   8          5.46          6.07         0.39 o                         
  -6  -3   8          2.77          2.34         0.33 o                         
  -5  -3   8         12.64         14.11         0.96 o                         
  -4  -3   8          0.85          0.51         0.77 o                         
  -3  -3   8         81.56         87.38         1.97 o                         
  -2  -3   8         29.07         30.68         1.32 o                         
  -1  -3   8        987.46        982.49        22.23 o                         
   0  -3   8        135.43        128.50         6.08 o                         
   1  -3   8         18.03         15.15         0.87 o                         
   2  -3   8          1.43          1.43         0.44 o                         
   3  -3   8        405.53        441.63         8.40 o                         
   4  -3   8         53.56         54.57         1.39 o                         
   5  -3   8         37.62         37.81         1.18 o                         
   6  -3   8         15.60         15.62         0.84 o                         
  -6  -2   8          1.51          1.86         0.33 o                         
  -5  -2   8         36.84         38.90         1.57 o                         
  -4  -2   8         29.22         28.26         1.10 o                         
  -3  -2   8        252.50        259.03         8.13 o                         
  -2  -2   8         75.43         78.15         1.75 o                         
  -1  -2   8        190.76        191.15         4.79 o                         
   0  -2   8        671.79        663.90        15.27 o                         
   1  -2   8          8.14          8.95         0.91 o                         
   2  -2   8          1.58          3.43         0.87 o                         
   3  -2   8         32.48         32.65         1.09 o                         
   4  -2   8         47.55         52.44         1.36 o                         
   5  -2   8         38.49         41.67         1.07 o                         
   6  -2   8          2.36          2.34         0.33 o                         
  -6  -1   8          3.65          3.49         0.42 o                         
  -5  -1   8         58.43         62.77         1.54 o                         
  -4  -1   8          4.25          4.64         0.55 o                         
  -3  -1   8         39.13         36.93         1.54 o                         
  -2  -1   8          0.65          0.11         0.21 o                         
  -1  -1   8       1071.40       1084.00        24.69 o                         
   0  -1   8        130.98        121.64         5.10 o                         
   1  -1   8         60.61         58.90         2.51 o                         
   2  -1   8          0.29          0.07         0.61 o                         
   3  -1   8          6.13          6.25         0.59 o                         
   4  -1   8         12.24         13.56         1.08 o                         
   5  -1   8        159.22        152.28         3.07 o                         
   6  -1   8          3.11          1.25         0.42 o                         
  -6   0   8          6.11          4.16         0.50 o                         
  -5   0   8         20.78         23.21         1.00 o                         
  -4   0   8         32.62         34.46         1.00 o                         
  -3   0   8        122.41        137.71         2.82 o                         
  -2   0   8          1.80          2.81         0.40 o                         
  -1   0   8         11.08         11.63         0.84 o                         
   0   0   8          0.86          0.28         0.39 o                         
   1   0   8        149.47        142.06         4.47 o                         
   2   0   8          3.43          2.53         0.57 o                         
   3   0   8         12.06         10.31         0.64 o                         
   4   0   8         16.05         16.88         0.98 o                         
   5   0   8          2.87          3.04         0.39 o                         
  -6   1   8          9.31          8.18         0.59 o                         
  -5   1   8          8.51          8.47         0.67 o                         
  -4   1   8          2.61          1.48         0.32 o                         
  -3   1   8         82.11         80.19         3.14 o                         
  -2   1   8         16.11         18.70         0.79 o                         
  -1   1   8        235.63        235.72         5.59 o                         
   0   1   8         15.53         14.78         1.26 o                         
   1   1   8          9.31         10.42         0.69 o                         
   2   1   8         54.69         58.00         1.22 o                         
   3   1   8         71.96         71.46         1.69 o                         
   4   1   8          7.04          7.46         0.56 o                         
   5   1   8          9.17          8.86         0.42 o                         
  -6   2   8          2.77          1.19         0.49 o                         
  -5   2   8         41.88         36.19         1.53 o                         
  -4   2   8         36.48         36.11         2.30 o                         
  -3   2   8         32.83         33.15         1.13 o                         
  -2   2   8          0.27          0.28         0.30 o                         
  -1   2   8         31.77         32.01         0.96 o                         
   0   2   8         59.23         54.85         2.37 o                         
   1   2   8        127.14        130.57         2.69 o                         
   2   2   8         27.03         30.47         0.99 o                         
   3   2   8         81.95         88.03         1.71 o                         
   4   2   8         99.58        105.56         2.37 o                         
   5   2   8         45.71         39.65         1.18 o                         
  -6   3   8          1.49          1.25         0.25 o                         
  -5   3   8         87.40         66.69         4.60 o                         
  -4   3   8          6.72          7.55         0.64 o                         
  -3   3   8         89.61         86.46         7.54 o                         
  -2   3   8        269.40        276.78        11.09 o                         
  -1   3   8        441.64        440.85        23.11 o                         
   0   3   8          8.14         10.60         1.25 o                         
   1   3   8          0.08         -0.06         0.33 o                         
   2   3   8         20.62         18.98         0.67 o                         
   3   3   8         74.00         69.55         1.41 o                         
   4   3   8          9.48          8.62         0.63 o                         
   5   3   8         15.19         19.83         1.39 o                         
  -6   4   8          0.10         -0.42         0.42 o                         
  -5   4   8        311.71        274.19         9.39 o                         
  -4   4   8          8.06          9.25         0.64 o                         
  -3   4   8         72.26         74.19         2.07 o                         
  -2   4   8          3.21          1.95         0.56 o                         
  -1   4   8         45.35         39.99         1.95 o                         
   0   4   8          0.68          0.47         0.36 o                         
   1   4   8          3.04          2.37         0.70 o                         
   2   4   8         80.29         83.52         1.91 o                         
   3   4   8        458.51        483.32         9.11 o                         
   4   4   8         13.78         14.50         0.59 o                         
   5   4   8          0.28          0.14         0.20 o                         
  -6   5   8          0.83         -0.28         0.42 o                         
  -5   5   8         53.71         44.37         2.09 o                         
  -4   5   8         12.81         10.88         0.98 o                         
  -3   5   8          0.09          0.14         0.42 o                         
  -2   5   8       1510.64       1534.06        34.55 o                         
  -1   5   8          2.36          3.90         0.98 o                         
   0   5   8         88.61         84.15         1.97 o                         
   1   5   8         19.58         21.95         0.97 o                         
   2   5   8          4.90          3.93         0.57 o                         
   3   5   8         52.51         55.20         1.37 o                         
   4   5   8          3.54          4.10         0.35 o                         
  -6   6   8          4.80          6.83         0.84 o                         
  -5   6   8        110.04        106.98         4.33 o                         
  -4   6   8        309.84        296.44        10.09 o                         
  -2   6   8         25.22         25.94         1.18 o                         
  -1   6   8         29.29         31.26         1.26 o                         
   0   6   8         95.65        110.06         2.45 o                         
   1   6   8         37.34         30.50         0.96 o                         
   2   6   8          7.48          6.88         0.47 o                         
   3   6   8          9.97         10.83         0.60 o                         
   4   6   8        245.33        243.17         4.59 o                         
  -5   7   8         19.66         17.01         1.26 o                         
  -4   7   8        104.23        102.80         2.86 o                         
  -3   7   8         12.47         12.19         0.63 o                         
  -2   7   8        892.91        929.77        23.55 o                         
  -1   7   8          4.23          5.20         0.64 o                         
   0   7   8        351.67        367.08         8.57 o                         
   1   7   8        220.58        245.24         9.56 o                         
   2   7   8          0.15         -0.14         0.23 o                         
   3   7   8          1.09          0.98         0.39 o                         
  -5   8   8         42.00         44.23         1.95 o                         
  -4   8   8         23.47         23.44         0.93 o                         
  -3   8   8         99.17         97.80         4.54 o                         
  -2   8   8        149.51        156.62         3.90 o                         
  -1   8   8          5.17          6.30         0.64 o                         
   0   8   8        178.93        171.05         4.20 o                         
   1   8   8          0.01         -0.14         0.23 o                         
   2   8   8         19.42         21.69         0.79 o                         
   3   8   8          0.00          0.07         0.21 o                         
  -4   9   8         24.62         24.69         1.53 o                         
  -3   9   8         32.14         33.97         1.13 o                         
  -2   9   8          4.60          4.03         0.49 o                         
  -1   9   8         27.60         25.19         1.00 o                         
   0   9   8          4.10          5.58         0.49 o                         
   1   9   8         45.00         46.36         1.33 o                         
   2   9   8          7.88          7.37         0.77 o                         
  -3  10   8          3.84          6.83         0.84 o                         
  -2  10   8          7.54          6.16         0.77 o                         
  -1  10   8          1.74          2.27         0.39 o                         
   0  10   8         51.03         49.62         1.95 o                         
   1  10   8         36.75         34.48         1.03 o                         
  -3  11   8          6.14          6.69         0.70 o                         
  -2  11   8          9.71         11.57         0.84 o                         
  -1  11   8         18.87         21.57         0.79 o                         
   0  11   8          2.64          2.09         0.56 o                         
  -2  12   8         13.75         13.95         0.84 o                         
   0 -12   9          3.85          4.84         0.70 o                         
   1 -12   9          0.23          1.05         0.39 o                         
   2 -12   9         48.20         45.42         2.37 o                         
   3 -12   9          5.10          6.83         0.56 o                         
  -1 -11   9          4.58          4.88         0.84 o                         
   0 -11   9         37.38         35.56         1.13 o                         
   1 -11   9          1.13          0.76         0.42 o                         
   2 -11   9         64.02         60.19         1.73 o                         
   3 -11   9        218.59        202.35         6.72 o                         
  -2 -10   9         74.23         70.49         2.79 o                         
  -1 -10   9         65.40         72.56         2.93 o                         
   0 -10   9         19.16         19.19         0.83 o                         
   1 -10   9          2.17          2.51         0.56 o                         
   2 -10   9         65.63         64.98         1.91 o                         
   3 -10   9          3.76          3.11         0.44 o                         
   4 -10   9         11.24         10.74         0.70 o                         
  -3  -9   9          7.73          7.11         1.39 o                         
  -2  -9   9         25.51         27.20         1.53 o                         
  -1  -9   9         14.84         14.92         1.12 o                         
   0  -9   9          1.05          1.78         0.63 o                         
   1  -9   9         10.35          9.46         1.32 o                         
   2  -9   9          0.01          0.14         0.49 o                         
   3  -9   9          0.01          2.65         1.12 o                         
   4  -9   9         12.68         10.78         0.54 o                         
   5  -9   9          8.26          6.00         0.56 o                         
  -4  -8   9          1.89          0.56         0.28 o                         
  -3  -8   9         25.99         26.30         0.93 o                         
  -2  -8   9        213.38        202.42         7.13 o                         
  -1  -8   9          0.01          0.28         0.42 o                         
   0  -8   9         62.23         66.57         2.16 o                         
   1  -8   9        152.78        151.86         6.92 o                         
   2  -8   9          2.94          3.54         0.59 o                         
   3  -8   9         30.20         29.06         0.93 o                         
   4  -8   9         17.51         16.11         0.69 o                         
   5  -8   9         12.84         10.14         0.98 o                         
  -5  -7   9          9.55         12.69         0.98 o                         
  -4  -7   9          1.17          2.05         0.46 o                         
  -3  -7   9         61.21         66.11         1.87 o                         
  -2  -7   9         83.14         84.70         5.23 o                         
  -1  -7   9          1.27          1.39         0.56 o                         
   0  -7   9          2.02          2.28         0.54 o                         
   1  -7   9          1.99          1.95         0.49 o                         
   2  -7   9         33.06         37.77         1.33 o                         
   3  -7   9          0.93          0.84         0.39 o                         
   4  -7   9         41.64         42.20         1.28 o                         
   5  -7   9          0.37          0.14         0.20 o                         
  -5  -6   9         78.01         75.26         2.65 o                         
  -4  -6   9        174.79        175.75         4.20 o                         
  -3  -6   9          1.24          1.25         0.33 o                         
  -2  -6   9          8.19          7.89         0.59 o                         
  -1  -6   9          4.01          4.32         0.70 o                         
   0  -6   9        257.86        305.46        10.50 o                         
   1  -6   9          8.19          9.22         0.92 o                         
   2  -6   9          0.46         -0.17         0.44 o                         
   3  -6   9        223.47        232.13         5.59 o                         
   4  -6   9          2.57          3.84         0.49 o                         
   5  -6   9          1.91          2.06         0.42 o                         
  -5  -5   9         10.19          8.44         0.44 o                         
  -4  -5   9         68.51         72.21         2.99 o                         
  -3  -5   9        487.67        521.30         9.84 o                         
  -2  -5   9         16.23         16.51         0.72 o                         
  -1  -5   9          3.10          1.95         0.56 o                         
   0  -5   9        227.38        237.88         8.26 o                         
   1  -5   9         87.10         92.24         2.04 o                         
   2  -5   9        493.81        497.84         8.13 o                         
   3  -5   9        343.63        361.68         8.47 o                         
   4  -5   9          6.47          5.69         1.32 o                         
   5  -5   9          0.21         -0.06         0.28 o                         
  -6  -4   9          4.31          3.63         0.42 o                         
  -5  -4   9          4.14          4.11         0.38 o                         
  -4  -4   9         12.43         14.83         0.60 o                         
  -3  -4   9          7.08          7.09         1.05 o                         
  -2  -4   9        340.19        356.54         6.93 o                         
  -1  -4   9        155.84        153.53         5.73 o                         
   0  -4   9        314.74        327.68        10.93 o                         
   1  -4   9         41.26         40.35         2.95 o                         
   2  -4   9         31.84         33.87         1.12 o                         
   3  -4   9        188.32        203.62         4.09 o                         
   4  -4   9         44.05         45.88         1.43 o                         
   5  -4   9          5.40          4.97         1.19 o                         
  -6  -3   9         41.86         44.52         1.67 o                         
  -5  -3   9         75.04         74.57         3.14 o                         
  -4  -3   9         78.33         82.42         1.92 o                         
  -3  -3   9       1086.81       1161.01        27.11 o                         
  -2  -3   9        396.25        406.08         7.70 o                         
  -1  -3   9        430.89        448.80        10.38 o                         
   0  -3   9         31.03         32.22         1.67 o                         
   1  -3   9          9.03          9.90         0.79 o                         
   2  -3   9         57.88         65.22         4.19 o                         
   3  -3   9        676.31        721.18        13.48 o                         
   4  -3   9        336.03        355.12         8.33 o                         
   5  -3   9          4.18          4.62         0.49 o                         
  -6  -2   9          2.29          2.93         0.42 o                         
  -5  -2   9         68.46         70.08         1.58 o                         
  -4  -2   9        262.43        283.66         5.66 o                         
  -3  -2   9         28.92         32.91         0.96 o                         
  -2  -2   9        499.80        535.68        10.06 o                         
  -1  -2   9          6.35          7.14         0.77 o                         
   0  -2   9        157.62        153.88         4.05 o                         
   1  -2   9          1.96          2.93         0.98 o                         
   2  -2   9          0.50         -0.29         0.44 o                         
   3  -2   9        549.54        584.81        10.99 o                         
   4  -2   9        447.17        477.37         9.00 o                         
   5  -2   9        212.63        202.06         3.91 o                         
  -6  -1   9          0.47          0.56         0.28 o                         
  -5  -1   9         26.29         24.21         0.77 o                         
  -4  -1   9          1.04          1.25         0.36 o                         
  -3  -1   9        176.18        188.54         4.60 o                         
  -2  -1   9         17.06         17.94         1.26 o                         
  -1  -1   9        293.00        297.93         7.64 o                         
   0  -1   9          4.43          3.76         0.98 o                         
   1  -1   9         42.61         35.31         4.81 o                         
   2  -1   9         19.64         18.84         0.83 o                         
   3  -1   9         72.31         73.06         1.74 o                         
   4  -1   9         12.64         11.71         0.91 o                         
   5  -1   9         75.12         73.38         2.34 o                         
  -6   0   9          0.54          0.44         0.70 o                         
  -5   0   9          1.46          1.44         0.56 o                         
  -4   0   9         46.84         51.69         1.28 o                         
  -3   0   9        113.63        120.51         3.21 o                         
  -2   0   9         95.71        107.32         2.76 o                         
  -1   0   9          1.51          1.85         0.35 o                         
   0   0   9        407.74        400.42         9.28 o                         
   1   0   9          8.43          9.13         0.72 o                         
   2   0   9         61.20         71.48         1.69 o                         
   3   0   9         70.49         77.47         1.80 o                         
   4   0   9         11.78         15.20         1.39 o                         
   5   0   9          7.58          7.19         0.42 o                         
  -6   1   9         17.74         19.50         0.77 o                         
  -5   1   9          4.00          3.69         0.46 o                         
  -4   1   9          5.97          7.86         1.12 o                         
  -3   1   9          2.50          2.30         0.49 o                         
  -2   1   9          8.55         11.27         0.64 o                         
  -1   1   9        345.37        329.11         7.92 o                         
   0   1   9          3.33          3.90         0.98 o                         
   1   1   9          2.73          4.44         0.60 o                         
   2   1   9        177.01        185.45         3.23 o                         
   3   1   9         14.86         16.31         0.78 o                         
   4   1   9         18.56         17.56         0.67 o                         
   5   1   9          6.93          8.30         0.98 o                         
  -6   2   9          0.73          0.28         0.25 o                         
  -5   2   9          9.58          8.64         1.25 o                         
  -4   2   9          3.32          3.42         0.54 o                         
  -3   2   9          7.14          8.07         0.64 o                         
  -2   2   9        103.01         94.71         2.52 o                         
  -1   2   9         21.84         19.46         0.99 o                         
   0   2   9         37.11         32.36         1.67 o                         
   1   2   9         71.23         76.03         2.12 o                         
   2   2   9        117.87        130.73         2.37 o                         
   3   2   9         84.90         95.66         1.81 o                         
   4   2   9          0.36          0.77         0.30 o                         
   5   2   9          8.99          7.32         0.44 o                         
  -6   3   9          0.43          0.00         0.42 o                         
  -5   3   9          7.21          4.23         0.46 o                         
  -4   3   9        157.64        137.30         3.50 o                         
  -3   3   9         72.85         80.41         2.26 o                         
  -2   3   9        147.04        141.04         5.25 o                         
  -1   3   9          1.44          1.95         0.49 o                         
   0   3   9          9.04          8.43         0.77 o                         
   1   3   9         27.27         27.95         1.07 o                         
   2   3   9          0.08          0.62         0.44 o                         
   3   3   9         12.38         12.66         0.67 o                         
   4   3   9          0.75          1.95         0.49 o                         
   5   3   9         37.01         35.59         1.40 o                         
  -6   4   9         16.11         13.11         0.98 o                         
  -5   4   9         31.30         27.90         1.53 o                         
  -4   4   9          1.47          2.38         0.49 o                         
  -3   4   9         12.99         14.08         1.12 o                         
  -2   4   9       1119.83       1163.05        37.33 o                         
  -1   4   9        127.45        116.16         4.12 o                         
   0   4   9         12.67         12.75         0.71 o                         
   1   4   9         16.79         13.79         1.12 o                         
   2   4   9          0.33          1.59         0.51 o                         
   3   4   9          0.07          0.00         0.29 o                         
   4   4   9        161.31        142.42         3.46 o                         
  -6   5   9          0.55          0.42         0.56 o                         
  -5   5   9        270.03        260.21         8.82 o                         
  -4   5   9        114.71        127.65         4.75 o                         
  -3   5   9         64.19         61.96         2.65 o                         
  -2   5   9         97.70         97.31         3.77 o                         
  -1   5   9         85.27         87.05         2.32 o                         
   0   5   9        241.20        234.56         4.60 o                         
   1   5   9          5.93          9.06         0.77 o                         
   2   5   9          4.46          4.17         0.49 o                         
   3   5   9         31.09         26.51         0.78 o                         
   4   5   9          2.55          3.56         0.59 o                         
  -4   6   9          0.66          0.56         0.42 o                         
  -3   6   9         25.93         27.75         1.53 o                         
  -2   6   9       1021.57       1022.40        43.61 o                         
  -1   6   9         87.70         88.12         2.37 o                         
   0   6   9        157.42        170.26         3.44 o                         
   1   6   9         38.33         45.65         1.26 o                         
   2   6   9         10.10          8.20         0.48 o                         
   3   6   9         37.91         40.96         1.02 o                         
  -5   7   9          5.63          5.86         0.84 o                         
  -4   7   9          1.94          2.85         0.54 o                         
  -3   7   9          8.98         10.98         1.46 o                         
  -2   7   9          0.39         -0.09         0.49 o                         
  -1   7   9         10.99         13.27         0.79 o                         
   0   7   9         21.13         22.69         0.93 o                         
   1   7   9        226.15        231.50         5.59 o                         
   2   7   9          4.94          3.44         0.34 o                         
   3   7   9          0.42          2.79         0.84 o                         
  -5   8   9          0.04          0.00         0.56 o                         
  -4   8   9          1.72          1.85         0.33 o                         
  -3   8   9         49.81         47.05         1.20 o                         
  -2   8   9         16.76         18.19         0.83 o                         
  -1   8   9         30.11         36.75         1.60 o                         
   0   8   9         13.73         11.16         0.59 o                         
   1   8   9        176.57        167.45         4.05 o                         
   2   8   9          5.34          5.57         0.84 o                         
  -3   9   9         91.52         89.83         2.27 o                         
  -2   9   9         10.49          8.94         0.54 o                         
  -1   9   9         13.58         12.13         0.59 o                         
   0   9   9          2.33          1.96         0.39 o                         
   1   9   9         44.70         40.33         1.18 o                         
   2   9   9         17.09         16.32         0.59 o                         
  -3  10   9         13.84         15.20         1.12 o                         
  -2  10   9          0.08          0.17         0.23 o                         
  -1  10   9         43.10         39.64         1.13 o                         
   0  10   9          0.77          0.28         0.20 o                         
   1  10   9          0.29          0.07         0.35 o                         
  -2  11   9         18.85         20.36         0.98 o                         
  -1  11   9          0.23         -0.28         0.28 o                         
  -1 -11  10         48.02         48.01         2.09 o                         
   0 -11  10          1.40          1.53         0.42 o                         
   1 -11  10        138.39        135.04         3.31 o                         
   2 -11  10        149.58        149.73         3.61 o                         
   3 -11  10         34.98         29.86         1.26 o                         
  -2 -10  10          2.97          1.67         0.56 o                         
  -1 -10  10         50.69         51.49         2.23 o                         
   0 -10  10          1.79          1.25         0.42 o                         
   1 -10  10         52.44         53.05         1.57 o                         
   2 -10  10          3.23          3.32         0.77 o                         
   3 -10  10          2.60          2.93         0.56 o                         
   4 -10  10          0.90         -0.42         0.42 o                         
  -2  -9  10        113.87        102.66         3.91 o                         
  -1  -9  10        123.52        110.77         4.19 o                         
   0  -9  10         71.13         70.19         2.93 o                         
   1  -9  10          6.49          7.14         0.64 o                         
   2  -9  10          2.16          2.37         0.46 o                         
   3  -9  10         13.05         13.25         0.84 o                         
   4  -9  10         81.55         86.58         3.07 o                         
  -3  -8  10         17.77         20.08         1.39 o                         
  -2  -8  10        101.55         97.74         3.77 o                         
  -1  -8  10         16.91         15.34         1.39 o                         
   0  -8  10         11.21          9.20         0.98 o                         
   1  -8  10         25.42         26.82         1.12 o                         
   2  -8  10         48.49         46.68         1.53 o                         
   3  -8  10          3.19          2.37         0.70 o                         
   4  -8  10         43.01         34.03         2.58 o                         
  -4  -7  10          0.07          0.00         0.28 o                         
  -3  -7  10         15.72         15.41         1.26 o                         
  -2  -7  10         26.80         28.17         1.67 o                         
  -1  -7  10         13.96         12.27         1.12 o                         
   0  -7  10         35.61         35.43         1.28 o                         
   1  -7  10          6.45          7.11         0.77 o                         
   2  -7  10         43.32         45.32         1.48 o                         
   3  -7  10         11.28         10.86         0.77 o                         
   4  -7  10          0.01          0.00         0.30 o                         
   5  -7  10          0.83          0.17         0.49 o                         
  -5  -6  10         11.01         11.30         0.56 o                         
  -4  -6  10          4.62          3.42         0.37 o                         
  -3  -6  10        238.69        237.84         9.62 o                         
  -2  -6  10        108.23        114.56         2.96 o                         
  -1  -6  10          0.70          0.84         0.42 o                         
   0  -6  10          1.31          1.49         0.44 o                         
   1  -6  10          9.62          9.09         0.72 o                         
   2  -6  10        147.96        159.18         4.00 o                         
   3  -6  10         49.20         51.00         1.58 o                         
   4  -6  10          1.83          2.00         0.44 o                         
   5  -6  10          9.50          9.41         0.49 o                         
  -5  -5  10          5.20          5.72         0.42 o                         
  -4  -5  10          3.06          3.15         0.40 o                         
  -3  -5  10         63.76         64.75         1.53 o                         
  -2  -5  10         10.97         12.37         0.79 o                         
  -1  -5  10         23.92         27.06         1.53 o                         
   0  -5  10         65.57         64.37         1.92 o                         
   1  -5  10         48.89         50.49         2.65 o                         
   2  -5  10         44.72         42.51         1.48 o                         
   3  -5  10         29.10         31.00         1.18 o                         
   4  -5  10          3.29          2.43         0.49 o                         
   5  -5  10          4.18          3.72         0.56 o                         
  -5  -4  10         13.03         13.46         0.72 o                         
  -4  -4  10         77.35         78.73         1.79 o                         
  -3  -4  10        101.45        108.11         2.45 o                         
  -2  -4  10         13.39         13.47         1.25 o                         
  -1  -4  10         64.19         64.90         2.79 o                         
   0  -4  10        165.54        177.11         6.08 o                         
   1  -4  10          9.16         11.62         1.67 o                         
   2  -4  10         24.36         26.71         0.99 o                         
   3  -4  10         38.83         42.55         1.15 o                         
   4  -4  10         11.53         10.09         0.70 o                         
   5  -4  10        275.08        268.23         6.25 o                         
  -5  -3  10          4.33          3.98         0.38 o                         
  -4  -3  10         10.49         10.99         0.55 o                         
  -3  -3  10        629.61        662.94        12.38 o                         
  -2  -3  10        165.90        167.42         4.15 o                         
  -1  -3  10          0.64          0.86         0.35 o                         
   0  -3  10         23.05         24.65         1.03 o                         
   1  -3  10          3.34          2.13         0.84 o                         
   2  -3  10          1.09          2.01         0.39 o                         
   3  -3  10          0.04         -0.34         0.34 o                         
   4  -3  10          8.58         10.41         0.57 o                         
   5  -3  10         35.24         30.16         0.93 o                         
  -6  -2  10          8.50         10.32         0.56 o                         
  -5  -2  10         21.62         21.30         0.82 o                         
  -4  -2  10         32.73         35.54         0.96 o                         
  -3  -2  10          3.58          4.46         0.57 o                         
  -2  -2  10         34.25         35.44         1.33 o                         
  -1  -2  10         21.95         22.19         0.93 o                         
   0  -2  10        242.58        249.56         8.40 o                         
   1  -2  10         54.78         54.00         2.37 o                         
   2  -2  10         13.09         12.35         0.78 o                         
   3  -2  10         36.23         36.36         1.07 o                         
   4  -2  10         30.34         33.17         0.91 o                         
   5  -2  10         20.63         17.54         0.77 o                         
  -6  -1  10          4.62          5.72         0.42 o                         
  -5  -1  10          0.37          0.11         0.23 o                         
  -4  -1  10         31.82         30.86         1.11 o                         
  -3  -1  10         27.27         26.08         1.07 o                         
  -2  -1  10         74.18         85.15         2.36 o                         
  -1  -1  10         72.83         80.91         2.22 o                         
   0  -1  10        271.48        278.96         6.64 o                         
   1  -1  10        126.81        122.52        12.29 o                         
   2  -1  10        148.47        151.20         3.12 o                         
   3  -1  10         60.45         69.24         1.64 o                         
   4  -1  10          2.42          2.62         0.40 o                         
   5  -1  10        113.95        104.32         2.66 o                         
  -6   0  10         13.75         11.85         0.70 o                         
  -5   0  10          7.10          6.45         0.48 o                         
  -4   0  10         23.24         19.27         1.12 o                         
  -3   0  10         24.75         22.94         0.97 o                         
  -2   0  10        114.54        124.25         4.68 o                         
  -1   0  10         18.04         20.08         0.72 o                         
   0   0  10        199.02        213.71         7.27 o                         
   1   0  10         17.99         20.31         0.87 o                         
   2   0  10         82.79         86.70         2.43 o                         
   3   0  10         23.72         25.59         0.89 o                         
   4   0  10          1.14          1.36         0.58 o                         
   5   0  10         71.83         71.08         1.78 o                         
  -6   1  10          5.51          6.13         0.56 o                         
  -5   1  10          3.36          4.27         0.46 o                         
  -4   1  10         17.85         16.57         1.05 o                         
  -3   1  10         18.05         17.92         0.87 o                         
  -2   1  10          1.60          0.64         0.33 o                         
  -1   1  10        205.59        204.32         4.95 o                         
   0   1  10          0.37          0.56         0.56 o                         
   1   1  10          0.95          5.99         0.98 o                         
   2   1  10          3.96          4.37         0.63 o                         
   3   1  10          4.11          3.92         0.53 o                         
   4   1  10         41.92         41.16         1.67 o                         
   5   1  10         14.14         12.32         1.53 o                         
  -5   2  10          8.49          8.11         0.54 o                         
  -4   2  10        157.73        124.24         3.20 o                         
  -3   2  10          0.09          0.14         0.30 o                         
  -2   2  10          8.69          9.00         0.57 o                         
  -1   2  10         78.74         88.21         3.49 o                         
   0   2  10         61.00         62.08         1.77 o                         
   1   2  10          1.10          0.22         0.33 o                         
   2   2  10         41.32         42.57         1.43 o                         
   3   2  10         13.91         12.65         0.84 o                         
   4   2  10         31.91         29.93         1.53 o                         
  -5   3  10          2.05          2.79         0.44 o                         
  -4   3  10         13.29         16.78         2.16 o                         
  -3   3  10         35.04         37.54         1.09 o                         
  -2   3  10          4.32          2.23         0.84 o                         
  -1   3  10         28.59         26.50         1.67 o                         
   0   3  10          2.61          2.23         0.49 o                         
   1   3  10          8.34          8.85         0.73 o                         
   2   3  10         10.19         12.22         0.73 o                         
   3   3  10        108.65         93.60         2.04 o                         
   4   3  10        155.32        141.85         3.41 o                         
  -5   4  10         39.37         46.32         2.51 o                         
  -4   4  10        339.48        305.15        10.37 o                         
  -3   4  10          4.92          4.18         0.84 o                         
  -2   4  10        238.87        245.62        16.58 o                         
  -1   4  10         10.24          8.09         1.25 o                         
   0   4  10         12.49         13.42         0.67 o                         
   1   4  10          0.86          1.94         0.56 o                         
   2   4  10         13.79         12.16         1.19 o                         
   3   4  10          0.89          0.70         0.27 o                         
   4   4  10          0.95         -0.20         0.42 o                         
  -5   5  10         12.00         13.94         1.12 o                         
  -4   5  10          3.87          6.13         0.98 o                         
  -3   5  10          4.28          3.07         0.84 o                         
  -2   5  10         53.80         55.39         2.65 o                         
  -1   5  10        617.45        633.32        13.27 o                         
   0   5  10         12.55         12.32         0.65 o                         
   1   5  10        294.91        290.55         5.61 o                         
   2   5  10          2.31          4.44         0.44 o                         
   3   5  10          3.19          2.96         0.42 o                         
  -5   6  10         17.07         19.98         0.83 o                         
  -4   6  10          8.48          8.64         0.98 o                         
  -3   6  10         15.01         14.64         1.26 o                         
  -2   6  10          9.48         10.32         0.84 o                         
  -1   6  10         49.08         53.01         1.63 o                         
   0   6  10         85.16         92.70         2.06 o                         
   1   6  10        121.39        124.48         3.26 o                         
   2   6  10          0.23         -0.03         0.26 o                         
   3   6  10          6.80          6.52         0.42 o                         
  -5   7  10         18.68         22.18         1.67 o                         
  -4   7  10         23.18         22.44         0.87 o                         
  -3   7  10        108.70        107.76         6.49 o                         
  -2   7  10          1.05          1.08         0.33 o                         
  -1   7  10          1.58          1.70         0.49 o                         
   0   7  10         15.82         11.93         0.69 o                         
   1   7  10        105.12         88.64         2.27 o                         
   2   7  10          7.11          7.71         0.46 o                         
  -4   8  10          8.93         11.07         1.53 o                         
  -3   8  10         14.57         15.90         0.98 o                         
  -2   8  10         14.16         12.73         0.67 o                         
  -1   8  10          7.12          8.25         0.54 o                         
   0   8  10         54.80         57.13         1.63 o                         
   1   8  10          0.25          0.42         0.20 o                         
   2   8  10          2.36          2.52         0.30 o                         
  -3   9  10          0.53          0.84         0.42 o                         
  -2   9  10         13.08         15.21         0.64 o                         
  -1   9  10         25.15         27.07         0.89 o                         
   0   9  10          0.10          0.00         0.42 o                         
   1   9  10         11.89         10.07         0.44 o                         
  -2  10  10         15.89         18.39         0.73 o                         
  -1  10  10          0.05          0.07         0.21 o                         
   0  10  10          3.38          2.80         0.35 o                         
   0 -11  11         15.13         15.06         1.26 o                         
  -1 -10  11         32.42         32.50         1.53 o                         
   0 -10  11         22.37         22.18         1.26 o                         
   1 -10  11         17.28         18.83         1.26 o                         
   2 -10  11          0.00         -0.40         0.49 o                         
   3 -10  11         11.69         11.44         0.84 o                         
  -2  -9  11          5.89          7.02         0.64 o                         
  -1  -9  11         64.00         62.81         2.65 o                         
   0  -9  11          0.96          0.70         0.42 o                         
   1  -9  11         25.65         24.69         1.39 o                         
   2  -9  11          1.38          1.13         0.44 o                         
   3  -9  11          1.16          1.12         0.42 o                         
  -3  -8  11          2.12          1.39         0.56 o                         
  -2  -8  11         18.07         18.69         1.26 o                         
  -1  -8  11         88.25         85.24         2.32 o                         
   0  -8  11          0.49          0.28         0.42 o                         
   1  -8  11          8.50          8.78         0.98 o                         
   2  -8  11          0.05          1.81         0.70 o                         
   3  -8  11          0.54          1.25         0.42 o                         
   4  -8  11          7.30          6.14         0.56 o                         
  -3  -7  11         87.31         93.54         3.63 o                         
  -2  -7  11         12.89         13.25         1.12 o                         
  -1  -7  11          0.01          0.28         0.42 o                         
   0  -7  11         38.11         36.72         1.28 o                         
   1  -7  11         69.37         65.74         2.79 o                         
   2  -7  11          5.90          5.02         0.98 o                         
   3  -7  11         60.04         48.85         1.95 o                         
   4  -7  11         72.90         65.20         2.37 o                         
  -4  -6  11         66.75         65.29         1.77 o                         
  -3  -6  11          1.90          1.43         0.33 o                         
  -2  -6  11        153.91        146.46         5.45 o                         
  -1  -6  11         26.31         24.13         1.53 o                         
   0  -6  11         48.62         51.02         2.23 o                         
   1  -6  11        240.33        237.75         5.69 o                         
   2  -6  11         91.51         96.18         3.63 o                         
   3  -6  11         26.10         27.89         1.39 o                         
   4  -6  11          0.02          0.42         0.30 o                         
  -5  -5  11         13.71         13.95         0.70 o                         
  -4  -5  11         23.45         24.93         0.90 o                         
  -3  -5  11        133.05        144.38         4.82 o                         
  -2  -5  11        124.38        127.28         3.26 o                         
  -1  -5  11         67.15         64.06         2.79 o                         
   0  -5  11        110.71        112.54         3.01 o                         
   1  -5  11         27.57         29.50         1.39 o                         
   2  -5  11         42.42         44.37         1.48 o                         
   3  -5  11         33.07         31.07         1.00 o                         
   4  -5  11        122.97        112.82         2.77 o                         
  -5  -4  11         21.11         22.46         0.98 o                         
  -4  -4  11         22.18         23.66         0.87 o                         
  -3  -4  11         51.56         54.95         1.67 o                         
  -2  -4  11        271.74        286.00        12.46 o                         
  -1  -4  11        227.52        258.13         8.96 o                         
   1  -4  11         60.24         62.97         1.92 o                         
   2  -4  11         26.67         26.25         1.17 o                         
   3  -4  11         34.04         36.57         1.15 o                         
   4  -4  11          2.72          1.37         0.33 o                         
   5  -4  11          3.81          3.76         0.56 o                         
  -5  -3  11         36.46         34.66         1.33 o                         
  -4  -3  11         16.25         17.51         0.77 o                         
  -3  -3  11          1.99          1.41         0.84 o                         
  -2  -3  11        160.55        161.97         4.05 o                         
  -1  -3  11        266.73        290.42        10.22 o                         
   0  -3  11          4.16          5.02         0.73 o                         
   1  -3  11          5.83          4.18         0.98 o                         
   2  -3  11         24.47         26.41         3.97 o                         
   3  -3  11         84.14         75.79         3.21 o                         
   4  -3  11        268.11        261.93         5.01 o                         
   5  -3  11        141.78        111.95         3.78 o                         
  -5  -2  11         22.31         23.04         0.87 o                         
  -4  -2  11         90.60         89.69         3.84 o                         
  -3  -2  11         70.08         74.03         3.49 o                         
  -2  -2  11          1.75          1.93         0.63 o                         
  -1  -2  11         39.62         42.72         1.43 o                         
   0  -2  11          3.79          5.80         0.73 o                         
   1  -2  11         64.96         68.80         2.79 o                         
   2  -2  11         97.13        111.41         2.96 o                         
   3  -2  11          7.88          8.88         0.64 o                         
   4  -2  11         22.82         21.29         0.67 o                         
  -5  -1  11          0.14          1.25         0.56 o                         
  -4  -1  11          7.61          6.90         0.59 o                         
  -3  -1  11         25.14         20.69         0.87 o                         
  -2  -1  11         28.63         28.28         1.07 o                         
  -1  -1  11         17.78         20.57         0.99 o                         
   1  -1  11          0.01          0.00         0.42 o                         
   2  -1  11          1.72          2.02         0.49 o                         
   3  -1  11          0.17          0.31         0.44 o                         
   4  -1  11          0.04          0.43         0.26 o                         
  -5   0  11         17.41         18.69         1.05 o                         
  -4   0  11          7.20          6.36         0.57 o                         
  -3   0  11         40.98         44.86         1.47 o                         
  -2   0  11         10.37         12.77         0.77 o                         
  -1   0  11         52.53         54.93         1.72 o                         
   0   0  11        142.25        146.85         5.17 o                         
   1   0  11         54.69         59.67         1.78 o                         
   2   0  11         33.78         33.87         1.28 o                         
   3   0  11         23.68         25.58         0.83 o                         
   4   0  11         29.04         30.83         1.60 o                         
  -5   1  11          4.40          2.43         0.49 o                         
  -4   1  11         71.04         59.52         1.88 o                         
  -3   1  11         10.70          8.65         0.67 o                         
  -2   1  11          2.37          2.18         0.40 o                         
  -1   1  11         39.16         39.71         1.67 o                         
   0   1  11        144.50        139.98         3.51 o                         
   1   1  11          0.10          0.49         0.63 o                         
   2   1  11          0.98          0.70         0.70 o                         
   3   1  11          1.60          2.37         0.59 o                         
   4   1  11         35.50         33.59         1.19 o                         
  -5   2  11          0.81          0.31         0.23 o                         
  -4   2  11        148.33        131.80         4.22 o                         
  -3   2  11        126.84        120.47         2.55 o                         
  -2   2  11        149.25        171.25        11.81 o                         
  -1   2  11         34.97         34.59         1.81 o                         
   0   2  11          3.77          4.18         0.57 o                         
   1   2  11          4.11          3.37         0.64 o                         
   2   2  11         64.70         65.74         2.01 o                         
   3   2  11          2.17          1.81         0.56 o                         
   4   2  11         10.25         10.04         0.70 o                         
  -5   3  11          8.08          7.11         0.84 o                         
  -4   3  11          1.63          0.84         0.42 o                         
  -3   3  11         11.81          8.65         0.98 o                         
  -2   3  11         61.71         59.91         2.58 o                         
  -1   3  11       1173.29       1236.81        39.48 o                         
   0   3  11          1.88          2.67         0.40 o                         
   1   3  11         36.81         39.18         1.33 o                         
   2   3  11         31.85         31.17         1.67 o                         
   3   3  11          0.14         -0.42         0.42 o                         
   4   3  11         80.63         81.91         2.02 o                         
  -5   4  11         47.72         45.21         1.95 o                         
  -4   4  11          3.61          3.90         0.84 o                         
  -3   4  11         30.78         28.31         1.53 o                         
  -2   4  11          9.85          8.07         0.99 o                         
  -1   4  11          0.10          0.10         0.36 o                         
   0   4  11         13.32         14.30         1.59 o                         
   1   4  11          0.54          0.03         0.27 o                         
   2   4  11         25.45         24.09         0.75 o                         
   3   4  11          1.02          0.74         0.27 o                         
  -5   5  11         13.67         11.57         0.98 o                         
  -4   5  11         48.08         50.23         2.23 o                         
  -3   5  11         85.38         80.40         3.21 o                         
  -2   5  11        142.32        150.20         5.17 o                         
  -1   5  11        994.59       1058.10        23.89 o                         
   0   5  11        655.04        716.44        13.31 o                         
   1   5  11         51.74         51.24         1.23 o                         
   2   5  11         26.04         25.22         0.75 o                         
   3   5  11          5.85          7.63         0.46 o                         
  -5   6  11         28.46         29.02         1.26 o                         
  -4   6  11         27.59         29.60         0.97 o                         
  -3   6  11         38.81         40.04         1.67 o                         
  -2   6  11         11.22         12.83         0.98 o                         
  -1   6  11        147.39        161.82         3.95 o                         
   0   6  11         85.99         87.87         2.27 o                         
   1   6  11          1.62          0.85         0.22 o                         
   2   6  11         25.72         25.62         0.83 o                         
  -4   7  11          4.56          4.04         0.56 o                         
  -3   7  11         14.77         14.36         0.84 o                         
  -2   7  11         28.39         28.73         1.26 o                         
  -1   7  11         16.15         16.97         0.91 o                         
   0   7  11          6.95          7.61         0.84 o                         
   1   7  11          1.46          0.84         0.28 o                         
   2   7  11          4.37          4.12         0.39 o                         
  -4   8  11          8.61         10.18         1.25 o                         
  -3   8  11          7.70          7.11         0.56 o                         
  -2   8  11         17.33         16.18         0.84 o                         
  -1   8  11          0.11          0.14         0.30 o                         
   0   8  11          8.03          7.17         0.44 o                         
   1   8  11         62.19         67.03         1.73 o                         
  -3   9  11          0.12          0.56         0.42 o                         
  -2   9  11         11.70         12.69         0.70 o                         
  -1   9  11          0.41          0.28         0.35 o                         
   0   9  11          3.19          3.25         0.33 o                         
   0 -10  12         17.74         15.48         1.12 o                         
  -1  -9  12         56.76         50.38         2.09 o                         
   0  -9  12         32.53         29.99         1.53 o                         
   1  -9  12         13.63         13.53         1.12 o                         
  -3  -8  12         10.72         11.99         0.84 o                         
  -2  -8  12          4.96          4.98         0.54 o                         
  -1  -8  12         10.08          9.83         0.69 o                         
   0  -8  12         22.76         22.18         1.39 o                         
   1  -8  12         72.77         68.40         2.79 o                         
  -4  -7  12         16.53         14.51         0.84 o                         
  -3  -7  12         37.33         38.37         1.81 o                         
  -2  -7  12        103.49        106.97         4.19 o                         
  -1  -7  12          2.44          2.39         0.91 o                         
   0  -7  12          2.35          1.87         0.46 o                         
   1  -7  12          0.08         -0.39         0.46 o                         
   3  -7  12        148.50        118.83         4.05 o                         
  -4  -6  12          0.08         -0.28         0.42 o                         
  -3  -6  12          6.61          7.14         0.64 o                         
  -2  -6  12          7.08          5.72         1.25 o                         
  -1  -6  12         21.42         22.33         0.99 o                         
   0  -6  12         38.82         41.69         1.43 o                         
   1  -6  12          4.97          6.62         0.77 o                         
   2  -6  12          0.07          0.56         0.84 o                         
   3  -6  12         15.97         15.90         1.12 o                         
   4  -6  12         11.55         12.55         1.12 o                         
  -4  -5  12         16.98         17.07         1.67 o                         
  -3  -5  12        146.10        139.03         4.47 o                         
  -2  -5  12         15.69         18.71         1.00 o                         
  -1  -5  12          0.65          0.52         0.33 o                         
   0  -5  12         60.03         62.33         1.87 o                         
   1  -5  12         32.17         36.13         1.81 o                         
   2  -5  12          3.47          6.41         1.12 o                         
   3  -5  12        166.78        161.49         5.45 o                         
   4  -5  12         26.33         21.48         1.12 o                         
  -5  -4  12         22.65         23.02         0.98 o                         
  -4  -4  12         10.22          9.99         0.57 o                         
  -3  -4  12        165.66        160.90         4.00 o                         
  -2  -4  12        475.52        488.31        11.27 o                         
  -1  -4  12         95.48         97.97         4.89 o                         
   0  -4  12         14.01         13.73         0.83 o                         
   1  -4  12          3.49          1.39         0.56 o                         
   3  -4  12        140.88        137.99         2.77 o                         
   4  -4  12          7.98          8.72         0.59 o                         
  -5  -3  12          1.58          2.37         0.42 o                         
  -4  -3  12          0.15         -0.19         0.49 o                         
  -3  -3  12          9.24          7.39         0.98 o                         
  -2  -3  12        316.30        328.29        14.92 o                         
  -1  -3  12         38.73         42.42         2.93 o                         
   0  -3  12        311.85        332.73         7.88 o                         
   1  -3  12          6.61          6.69         1.12 o                         
   2  -3  12          3.60          7.11         1.12 o                         
   3  -3  12         49.46         47.95         1.43 o                         
   4  -3  12         25.04         22.98         1.95 o                         
  -5  -2  12         31.35         31.88         1.33 o                         
  -4  -2  12          0.39          0.03         0.49 o                         
  -3  -2  12          0.48          2.09         0.56 o                         
  -2  -2  12         73.23         74.12         5.16 o                         
  -1  -2  12         16.96         15.81         0.93 o                         
   0  -2  12         38.40         42.13         1.95 o                         
   1  -2  12          0.03          0.28         0.42 o                         
   2  -2  12          2.26          2.51         0.70 o                         
   3  -2  12         38.75         40.69         1.28 o                         
   4  -2  12          6.34          4.88         0.84 o                         
  -5  -1  12         10.30          8.63         0.49 o                         
  -4  -1  12         20.74         18.96         0.77 o                         
  -3  -1  12         16.53         15.33         1.26 o                         
  -2  -1  12          0.87          0.35         0.29 o                         
  -1  -1  12          5.58          6.15         0.79 o                         
   0  -1  12        287.73        290.74         6.88 o                         
   1  -1  12        217.07        229.26         7.83 o                         
   2  -1  12          8.67          9.62         1.12 o                         
   3  -1  12         46.51         50.09         2.09 o                         
   4  -1  12          0.89          2.37         0.70 o                         
  -5   0  12          3.10          2.56         0.58 o                         
  -4   0  12          0.09          0.11         0.23 o                         
  -3   0  12          4.85          4.29         0.57 o                         
  -2   0  12         14.26         14.37         0.84 o                         
  -1   0  12         21.20         19.32         1.18 o                         
   0   0  12        293.15        302.88         7.13 o                         
   1   0  12         27.34         28.73         2.09 o                         
   2   0  12          2.93          2.23         0.70 o                         
   3   0  12         10.55          8.65         0.84 o                         
   4   0  12         17.80         17.29         0.98 o                         
  -5   1  12          4.76          6.13         0.84 o                         
  -4   1  12          6.69          6.85         0.43 o                         
  -3   1  12         68.78         59.68         1.56 o                         
  -2   1  12         33.78         35.99         1.74 o                         
  -1   1  12         35.26         37.10         1.81 o                         
   0   1  12          3.50          3.62         0.59 o                         
   1   1  12         14.01         17.12         0.89 o                         
   3   1  12          1.47          0.84         0.42 o                         
   4   1  12          5.14          4.46         0.56 o                         
  -5   2  12          2.26          1.25         0.42 o                         
  -4   2  12          1.74          1.53         0.56 o                         
  -3   2  12         68.12         67.89         3.13 o                         
  -2   2  12        185.25        194.81         4.79 o                         
  -1   2  12        261.73        280.81         9.38 o                         
   0   2  12         33.81         36.29         1.23 o                         
   1   2  12          0.01          0.54         0.33 o                         
   2   2  12         18.50         14.15         0.83 o                         
   3   2  12          6.10          6.97         0.84 o                         
  -5   3  12         94.74         80.03         3.07 o                         
  -4   3  12         15.75         15.48         1.26 o                         
  -3   3  12         15.21         18.86         1.00 o                         
  -2   3  12         86.58         92.27         3.49 o                         
  -1   3  12          1.42          2.09         0.70 o                         
   0   3  12          0.31          0.10         0.33 o                         
   1   3  12         51.60         51.24         1.48 o                         
   2   3  12         38.90         39.75         1.05 o                         
   3   3  12         46.31         38.55         2.58 o                         
  -4   4  12          5.27          6.13         0.98 o                         
  -3   4  12          1.22          0.14         0.70 o                         
  -2   4  12          8.28          8.35         0.84 o                         
  -1   4  12         83.03         90.87         3.63 o                         
   0   4  12          2.84          2.65         0.91 o                         
   1   4  12         22.48         20.22         0.69 o                         
   2   4  12          3.18          2.79         0.42 o                         
   3   4  12          2.06          3.35         0.56 o                         
  -5   5  12         36.88         36.00         1.40 o                         
  -4   5  12         27.15         27.17         0.97 o                         
  -3   5  12          0.31          0.14         0.28 o                         
  -2   5  12          0.83          0.42         0.28 o                         
  -1   5  12         40.48         42.69         1.81 o                         
   0   5  12         28.62         30.03         0.88 o                         
   1   5  12          1.39          1.12         0.21 o                         
   2   5  12         28.57         24.06         2.58 o                         
  -4   6  12         20.60         19.53         0.84 o                         
  -3   6  12         14.59         15.62         0.84 o                         
  -2   6  12         11.99         11.29         0.84 o                         
  -1   6  12          1.63          1.95         0.56 o                         
   0   6  12          5.62          5.00         0.46 o                         
   1   6  12          0.41          0.12         0.27 o                         
   2   6  12         31.63         24.91         0.79 o                         
  -4   7  12          4.62          4.88         0.56 o                         
  -3   7  12         19.64         17.71         0.84 o                         
  -2   7  12          0.89          0.70         0.28 o                         
  -1   7  12         49.45         46.89         1.95 o                         
   0   7  12          9.28          7.91         0.46 o                         
   1   7  12         49.63         45.64         1.18 o                         
  -3   8  12          0.27          0.42         0.28 o                         
  -2   8  12          5.09          6.13         0.56 o                         
  -1   8  12         39.97         45.91         1.67 o                         
   0   8  12          2.45          0.56         0.28 o                         
  -2  -8  13         64.49         66.80         3.76 o                         
  -1  -8  13          0.06          0.00         0.39 o                         
   0  -8  13          0.09          0.56         0.56 o                         
  -3  -7  13         23.42         24.13         1.12 o                         
  -2  -7  13         28.79         28.10         0.97 o                         
  -1  -7  13         11.99         13.43         0.73 o                         
   0  -7  13          0.71          0.56         0.56 o                         
  -3  -6  13          4.50          3.63         0.46 o                         
  -2  -6  13         55.15         52.72         1.57 o                         
  -1  -6  13          0.42          0.42         0.56 o                         
   0  -6  13         18.39         16.96         0.84 o                         
   1  -6  13         51.49         45.91         1.95 o                         
  -4  -5  13          0.72          0.98         0.28 o                         
  -3  -5  13         73.20         73.00         2.93 o                         
  -2  -5  13        298.30        317.43         7.48 o                         
  -1  -5  13         15.27         15.68         0.83 o                         
   0  -5  13          3.44          2.37         0.70 o                         
   1  -5  13          1.11          0.98         0.56 o                         
   2  -5  13          0.06          0.42         0.56 o                         
  -4  -4  13          2.19          3.19         0.33 o                         
  -3  -4  13         37.28         34.53         1.46 o                         
  -2  -4  13         32.45         29.32         1.13 o                         
  -1  -4  13         38.26         41.53         1.60 o                         
   0  -4  13         66.70         69.54         2.07 o                         
   1  -4  13         15.68         14.08         1.12 o                         
   2  -4  13          1.78          1.53         0.56 o                         
   3  -4  13         38.88         33.62         1.67 o                         
  -4  -3  13         38.06         38.12         0.96 o                         
  -3  -3  13         63.86         56.66         1.61 o                         
  -2  -3  13          1.54          2.91         0.64 o                         
  -1  -3  13        101.13        105.73         2.81 o                         
   0  -3  13         79.75         87.23         3.35 o                         
   1  -3  13         86.01         97.15         3.63 o                         
   2  -3  13         73.04         76.20         2.93 o                         
   3  -3  13         41.95         40.74         1.81 o                         
  -4  -2  13          6.30          6.37         0.42 o                         
  -3  -2  13          9.45          7.37         0.47 o                         
  -2  -2  13         65.68         68.17         2.51 o                         
  -1  -2  13          0.34         -0.33         0.33 o                         
   0  -2  13         63.15         65.31         2.65 o                         
   1  -2  13         91.20        106.10         4.05 o                         
   2  -2  13         17.27         17.43         1.12 o                         
   3  -2  13         84.71         76.37         2.79 o                         
  -4  -1  13          4.69          3.48         0.39 o                         
  -3  -1  13          9.67         10.96         0.74 o                         
  -2  -1  13          0.00         -0.04         0.33 o                         
  -1  -1  13         27.14         30.62         2.44 o                         
   0  -1  13         97.52        108.48         4.05 o                         
   1  -1  13          1.15          1.25         0.98 o                         
   2  -1  13          0.46          0.56         0.42 o                         
   3  -1  13         13.54         13.67         0.98 o                         
  -4   0  13         32.50         29.99         1.07 o                         
  -3   0  13         93.33         87.85         2.36 o                         
  -2   0  13          0.65          0.00         0.56 o                         
  -1   0  13          6.71          7.67         0.98 o                         
   0   0  13          3.74          4.22         1.05 o                         
   1   0  13         50.69         58.18         2.65 o                         
   2   0  13          0.30          0.70         0.42 o                         
   3   0  13          5.96          5.02         1.12 o                         
  -4   1  13          8.30          7.22         0.64 o                         
  -3   1  13         26.88         24.07         0.97 o                         
  -2   1  13         52.86         52.72         3.07 o                         
  -1   1  13         91.95         96.71         2.52 o                         
   0   1  13         41.53         42.97         1.95 o                         
   1   1  13          0.33          0.52         0.33 o                         
   2   1  13         21.17         19.86         0.83 o                         
   3   1  13         11.28          9.86         0.59 o                         
  -4   2  13          4.01          2.93         0.56 o                         
  -3   2  13        147.27        129.09         3.26 o                         
  -2   2  13         32.37         30.13         1.53 o                         
  -1   2  13          1.60          1.67         0.42 o                         
   0   2  13         20.91         24.41         1.26 o                         
   1   2  13          3.01          1.83         0.42 o                         
   2   2  13         17.64         16.94         0.79 o                         
   3   2  13         58.32         55.59         1.48 o                         
  -4   3  13         25.56         29.57         1.53 o                         
  -3   3  13          2.82          2.09         0.70 o                         
  -2   3  13          5.32          5.70         0.48 o                         
  -1   3  13         53.65         56.05         1.63 o                         
   0   3  13        222.15        227.51         5.39 o                         
   1   3  13         36.86         34.82         1.13 o                         
   2   3  13         36.96         36.31         1.60 o                         
  -4   4  13          8.57          9.06         0.56 o                         
  -3   4  13          0.39          0.00         0.28 o                         
  -2   4  13         30.00         29.99         1.39 o                         
  -1   4  13        189.90        193.90         4.60 o                         
   0   4  13        229.15        234.65         5.54 o                         
   1   4  13         13.21         13.36         0.96 o                         
   2   4  13         14.83         15.62         0.69 o                         
  -4   5  13         10.18          9.48         0.56 o                         
  -3   5  13          1.96          2.37         0.56 o                         
  -2   5  13         98.90        100.27         3.49 o                         
  -1   5  13         44.57         45.76         1.81 o                         
   0   5  13        151.89        146.62         3.51 o                         
   1   5  13        188.29        177.87         3.39 o                         
  -4   6  13         49.33         59.33         2.09 o                         
  -3   6  13         21.65         24.83         1.12 o                         
  -2   6  13          3.30          2.79         0.42 o                         
  -1   6  13          2.38          3.62         0.56 o                         
   0   6  13          1.38          1.81         0.42 o                         
   1   6  13         73.76         75.97         2.65 o                         
  -3   7  13          4.26          6.27         0.56 o                         
  -2   7  13          1.24          0.84         0.28 o                         
  -1   7  13         58.29         63.66         2.37 o                         
   0   7  13          8.32          8.78         0.56 o                         
  -2  -7  14         92.16         92.90         3.21 o                         
  -1  -7  14          9.72          9.25         0.67 o                         
   0  -7  14         31.18         25.53         1.26 o                         
  -3  -6  14          7.01          6.41         0.56 o                         
  -2  -6  14          0.27          0.07         0.49 o                         
  -1  -6  14         69.04         68.57         1.87 o                         
   0  -6  14         93.07         89.23         3.21 o                         
  -3  -5  14          5.92          3.63         0.56 o                         
  -2  -5  14        181.75        173.65         4.20 o                         
  -1  -5  14         87.61         90.56         2.42 o                         
   0  -5  14          0.07          0.14         0.42 o                         
   1  -5  14         17.86         15.62         1.12 o                         
   2  -5  14          9.79          8.78         0.98 o                         
  -4  -4  14          0.28          0.28         0.28 o                         
  -3  -4  14        116.90        112.62         2.81 o                         
  -2  -4  14        142.61        139.36         3.51 o                         
  -1  -4  14         85.14         84.95         2.32 o                         
   0  -4  14        148.17        148.98         5.17 o                         
   1  -4  14         32.62         31.39         1.53 o                         
   2  -4  14         32.88         32.23         1.40 o                         
  -4  -3  14          3.06          5.58         0.56 o                         
  -3  -3  14         27.33         26.98         0.97 o                         
  -2  -3  14          3.26          3.20         0.77 o                         
  -1  -3  14          0.31          0.38         0.38 o                         
   0  -3  14          0.11          0.14         0.42 o                         
   1  -3  14        149.11        145.92         5.03 o                         
   2  -3  14          5.06          5.58         0.70 o                         
   3  -3  14          6.88          9.06         0.98 o                         
  -4  -2  14          5.34          6.41         0.70 o                         
  -3  -2  14          3.94          4.25         0.57 o                         
  -2  -2  14          4.01          4.15         0.62 o                         
  -1  -2  14         44.64         46.32         2.09 o                         
   0  -2  14          2.66          2.51         0.70 o                         
   1  -2  14         87.53         86.00         3.21 o                         
   2  -2  14          5.70          7.11         0.70 o                         
   3  -2  14         19.95         17.57         0.98 o                         
  -4  -1  14          2.12          3.62         0.70 o                         
  -3  -1  14         15.72         13.35         0.73 o                         
  -2  -1  14          7.89          8.46         1.25 o                         
  -1  -1  14         15.25         15.42         0.73 o                         
   0  -1  14         35.37         36.13         1.67 o                         
   1  -1  14        115.71        123.90         4.47 o                         
   2  -1  14         51.08         55.96         2.79 o                         
   3  -1  14          2.76          2.65         0.56 o                         
  -4   0  14          1.96          2.37         0.84 o                         
  -3   0  14          3.32          2.03         0.49 o                         
  -2   0  14          0.18          0.14         0.42 o                         
  -1   0  14          6.70          5.06         0.54 o                         
   0   0  14         13.68         12.97         0.98 o                         
   1   0  14          6.07          6.83         0.84 o                         
   2   0  14          8.35          8.51         0.84 o                         
   3   0  14         18.68         18.41         0.98 o                         
  -3   1  14         10.47          9.47         0.70 o                         
  -2   1  14          7.63          6.13         0.84 o                         
  -1   1  14        156.06        159.24         3.85 o                         
   0   1  14        180.14        175.47         4.20 o                         
   1   1  14          0.00         -0.42         0.42 o                         
   2   1  14          2.13          2.23         0.70 o                         
  -2   2  14          4.18          4.69         0.46 o                         
  -1   2  14          9.04          8.41         0.70 o                         
   0   2  14          4.32          5.19         0.63 o                         
   1   2  14          0.01         -0.42         0.42 o                         
  -4   3  14         37.23         33.63         1.26 o                         
  -3   3  14         18.60         21.62         0.98 o                         
  -2   3  14          4.40          4.56         1.32 o                         
  -1   3  14        274.49        270.60         6.29 o                         
   0   3  14         56.90         59.28         1.63 o                         
   1   3  14        118.77        117.90         2.91 o                         
   2   3  14         40.15         38.24         1.54 o                         
  -4   4  14         25.89         29.86         1.12 o                         
  -3   4  14          0.62          0.14         0.28 o                         
  -2   4  14         10.03          9.20         0.70 o                         
  -1   4  14          4.13          5.95         0.51 o                         
   0   4  14         77.18         76.15         2.23 o                         
   1   4  14          1.28          1.74         0.37 o                         
  -3   5  14          0.27          0.42         0.28 o                         
  -2   5  14          2.98          3.76         0.42 o                         
  -1   5  14         27.93         27.34         1.12 o                         
   0   5  14         25.32         25.95         1.12 o                         
  -2   6  14         17.03         16.88         0.84 o                         
  -1   6  14          5.67          5.02         0.42 o                         
   0   6  14          4.84          4.74         0.56 o                         
  -2  -6  15         64.77         55.59         1.96 o                         
  -1  -6  15         68.52         69.12         2.51 o                         
   0  -6  15         83.16         78.76         2.79 o                         
  -2  -5  15         22.08         20.78         0.98 o                         
  -1  -5  15        106.45        106.46         3.63 o                         
   0  -5  15         71.43         67.30         2.51 o                         
   1  -5  15         33.41         30.41         1.40 o                         
  -3  -4  15          0.74          0.28         0.28 o                         
  -2  -4  15          6.73          5.30         0.84 o                         
  -1  -4  15          8.87          8.92         0.84 o                         
   0  -4  15          4.52          3.90         0.56 o                         
   1  -4  15          0.02         -0.14         0.42 o                         
   2  -4  15         14.80         12.83         1.26 o                         
  -3  -3  15          0.35          0.14         0.28 o                         
  -2  -3  15         15.30         13.39         0.84 o                         
  -1  -3  15         48.94         48.70         1.95 o                         
   0  -3  15        163.16        163.61         6.01 o                         
   1  -3  15          0.80          0.56         0.42 o                         
   2  -3  15        184.92        185.40         6.16 o                         
  -2  -2  15         22.10         20.50         1.12 o                         
  -1  -2  15          8.76          8.78         0.84 o                         
   0  -2  15         60.40         60.43         2.37 o                         
   2  -2  15         20.95         17.99         0.98 o                         
  -3  -1  15         11.54          9.48         0.98 o                         
  -2  -1  15         13.70         10.78         1.39 o                         
  -1  -1  15         20.03         20.92         1.12 o                         
   0  -1  15          9.23         10.74         0.98 o                         
   1  -1  15          0.00         -0.42         0.42 o                         
   2  -1  15          2.38          1.81         0.56 o                         
  -3   0  15         47.55         44.74         2.51 o                         
  -2   0  15          2.48          2.28         0.44 o                         
  -1   0  15         16.37         15.59         0.93 o                         
   0   0  15         60.51         62.67         2.37 o                         
   1   0  15          0.74          0.70         0.42 o                         
   2   0  15          0.06          0.42         0.28 o                         
  -3   1  15         13.32         10.74         0.57 o                         
  -2   1  15         23.23         20.60         0.73 o                         
  -1   1  15        100.64         98.83         5.03 o                         
   0   1  15         10.79         12.97         0.98 o                         
   1   1  15         32.13         38.37         1.95 o                         
  -3   2  15          1.48          2.23         0.42 o                         
  -2   2  15          0.28          0.94         0.56 o                         
  -1   2  15         22.52         23.77         1.26 o                         
   0   2  15          3.71          4.28         0.57 o                         
   1   2  15          0.16          0.70         0.42 o                         
  -3   3  15         10.24          8.23         0.56 o                         
  -2   3  15         13.59         13.39         0.84 o                         
  -1   3  15          4.66          5.19         0.48 o                         
   0   3  15        119.03        117.17         2.82 o                         
  -2   4  15          1.84          0.84         0.28 o                         
  -1   4  15        116.01        111.84         3.77 o                         
  -1  -5  16         48.39         45.52         1.68 o                         
  -1  -4  16          0.03          0.14         0.28 o                         
   0  -4  16         15.96         15.06         0.84 o                         
  -1  -3  16          5.12          5.30         0.56 o                         
   0  -3  16         15.70         16.04         0.98 o                         
   1  -3  16          7.90          6.41         0.70 o                         
  -2  -2  16         43.12         42.29         1.67 o                         
   0  -2  16         26.26         23.30         1.12 o                         
   1  -2  16          0.01          0.28         0.28 o                         
  -2  -1  16          0.00         -0.28         0.28 o                         
   0  -1  16          3.39          2.65         0.56 o                         
  -2   0  16          0.12          2.23         0.70 o                         
  -1   0  16          0.96          2.51         0.56 o                         
   0   0  16          0.09          0.00         0.28 o                         
  -1   1  16         23.67         25.39         1.26 o                         
   0   1  16         56.41         56.27         2.09 o                         
                                                                                
